# Supplementary material for: High-Throughput Screening of COF Membranes and COF/Polymer MMMs for Helium Separation and Hydrogen Purification
Source: ACS Appl Mater Interfaces. 2022 Apr 28;14(18):21738–49. doi: 10.1021/acsami.2c04016 (PMC9100491; doi:10.1021/acsami.2c04016)
Supplement: Supplementary file 2 — am2c04016_si_002.xlsx [file am2c04016_si_002.xlsx]

## Sheet: COF_top_data_properties
He/H2										H2/CH4
# of COF	He Permeability (Barrer)	H2 Permeability (Barrer)	Selectivity	LCD (Å)	PLD (Å)	Unitcell Volume	Density (g/cm3)	Surface Area (m2/g)	Porosity (Volume Fraction)	# of COF	H2 Permeability (Barrer)	CH4 Permeability (Barrer)	Selectivity	LCD (Å)	PLD (Å)	Unitcell Volume	Density (g/cm3)	Surface Area (m2/g)	Porosity (Volume Fraction)
1	204738	58423	3.50441	12.5444	12.2057	2598.17	0.798294	1660.11	0.64138	1	1.12591e+06	178519	6.30694	44.8271	44.5853	18189.8	0.250068	2936.66	0.86804
2	635832	181538	3.50247	27.7289	27.4984	9593.52	0.509548	1788.06	0.77328	2	393228	63874.2	6.15629	19.6165	18.8998	10213.6	0.512414	1942.81	0.73268
3	634952	185221	3.42808	27.2744	27.0655	8583.57	0.455446	2165.5	0.7852	3	556227	110026	5.05544	24.8011	24.5813	9282.93	0.614593	1509.42	0.69368
4	345622	114863	3.009	20.8582	20.4115	7683.83	0.576405	1840.92	0.69692	4	1.07059e+06	232486	4.60498	31.4976	31.2499	11297.9	0.41487	2115.01	0.80104
5	390332	135134	2.88848	23.3063	22.3685	24707.3	0.377399	3215.58	0.8137	5	1.58099e+06	376734	4.19656	28.3519	25.6244	68705.7	0.151002	6918.09	0.92108
6	172698	61082.6	2.82729	28.4528	28.1284	17007.9	0.431665	2625.6	0.77662	6	663438	162164	4.09115	24.9305	24.7397	9474.31	0.447461	2302.56	0.76752
7	531091	188640	2.81536	27.8905	27.5696	9467.58	0.51794	1893.55	0.79474	7	343319	84571.4	4.05952	21.5712	21.342	7094.03	0.49203	2254.57	0.7612
8	303473	113278	2.67901	18.8852	18.5102	5310.1	0.571049	1837.87	0.70148	8	658422	170573	3.86006	18.8286	17.8496	16978	0.421138	3524.82	0.81458
9	354828	133227	2.66333	25.2387	25.0385	12184.1	0.533736	2071.64	0.73244	9	692071	180066	3.84343	30.3795	30.2125	11106.7	0.377262	2384.91	0.81188
10	279705	105393	2.65392	26.5607	26.0403	10888.6	0.652317	1619.97	0.69906	10	538056	142658	3.77165	24.6626	24.3524	10191.2	0.458003	2274.93	0.777
He/CH4										H2/N2
# of COF	He Permeability (Barrer)	CH4 Permeability (Barrer)	Selectivity	LCD (Å)	PLD (Å)	Unitcell Volume	Density (g/cm3)	Surface Area (m2/g)	Porosity (Volume Fraction)	# of COF	N2 Permeability (Barrer)	H2 Permeability (Barrer)	Selectivity	LCD (Å)	PLD (Å)	Unitcell Volume	Density (g/cm3)	Surface Area (m2/g)	Porosity (Volume Fraction)
1	531091	117477	4.52081	27.8905	27.5696	9467.58	0.51794	1893.55	0.79474	1	68037.8	1.07059e+06	15.7353	31.4976	31.2499	11297.9	0.41487	2115.01	0.80104
2	863238	192362	4.48757	32.9304	32.7887	12551.9	0.34451	2466.99	0.82758	2	61900.6	748117	12.0858	19.5651	19.1928	11159.7	0.575614	1877.34	0.70542
3	768202	186689	4.11489	33.6107	33.4029	18703	0.358949	2387.78	0.81184	3	28051.3	331002	11.7999	23.4195	23.1025	9345.37	0.631884	1545.52	0.67062
4	696747	169333	4.11466	32.8032	32.608	12016.8	0.320417	2772.74	0.83166	4	72353	692071	9.5652	30.3795	30.2125	11106.7	0.377262	2384.91	0.81188
5	943560	237869	3.96673	34.2824	33.994	12006.3	0.367178	2309.3	0.8124	5	74089.8	663438	8.95451	24.9305	24.7397	9474.31	0.447461	2302.56	0.76752
6	202159	56671.1	3.56724	23.3886	23.1403	9321.01	0.63138	1510.72	0.67162	6	54249.8	473027	8.71941	29.2624	29.1064	11311.7	0.534441	1646.57	0.7578
7	524267	153956	3.4053	29.8214	29.5084	10038.1	0.370317	2510.29	0.80732	7	101302	778822	7.68809	44.2219	43.9215	18773.9	0.242288	3000.74	0.86924
8	609011	183008	3.32778	28.7479	28.3903	9618.59	0.394082	2356.09	0.7922	8	86030.3	654797	7.61124	27.5161	27.145	11580.1	0.4341	2184.59	0.7773
9	585630	179186	3.26828	32.066	31.7434	10462.3	0.375704	2339.24	0.81482	9	79351.2	592459	7.46629	32.471	32.1159	11924.6	0.342965	2533.2	0.8238
10	375104	122715	3.05671	31.4618	31.2004	18635.3	0.355461	2434.35	0.8082	10	54628.2	407364	7.45703	28.2318	27.9973	9593.94	0.415901	2267.39	0.78164
He/N2										N2/CH4
# of COF	He Permeability (Barrer)	N2 Permeability (Barrer)	Selectivity	LCD (Å)	PLD (Å)	Unitcell Volume	Density (g/cm3)	Surface Area (m2/g)	Porosity (Volume Fraction)	# of COF	N2 Permeability (Barrer)	CH4 Permeability (Barrer)	Selectivity	LCD (Å)	PLD (Å)	Unitcell Volume	Density (g/cm3)	Surface Area (m2/g)	Porosity (Volume Fraction)
1	416620	47926.3	8.69292	26.2087	25.8208	8034.05	0.414676	2333.12	0.78756	1	340135	106841	3.18357	6.24203	5.7836	4876.66	0.992781	812.848	0.47274
2	524267	61218.4	8.56387	29.8214	29.5084	10038.1	0.370317	2510.29	0.80732	2	218297	99397.5	2.1962	5.82992	4.96192	1747.51	1.05784	844.881	0.47704
3	531091	64691.2	8.20964	27.8905	27.5696	9467.58	0.51794	1893.55	0.79474	3	87798.4	45991.4	1.90902	4.70093	3.80618	2884.62	1.06275	88.5541	0.44382
4	585269	75499	7.75201	33.355	33.1168	13415.9	0.393682	2090.56	0.80272	4	272722	152012	1.79407	5.54476	4.40556	710.846	1.09429	766.68	0.48674
5	585630	76730.1	7.63234	32.066	31.7434	10462.3	0.375704	2339.24	0.81482	5	230992	167847	1.37621	29.7162	29.5886	10803.6	0.44457	1989.28	0.78258
6	491635	68037.8	7.22591	31.4976	31.2499	11297.9	0.41487	2115.01	0.80104	6	243542	178519	1.36423	44.8271	44.5853	18189.8	0.250068	2936.66	0.86804
7	374429	54628.2	6.85414	28.2318	27.9973	9593.94	0.415901	2267.39	0.78164	7	289056	216015	1.33813	28.078	27.9153	9856.71	0.404813	2395.06	0.78734
8	270283	39519.4	6.83927	29.0513	28.4388	8803.82	0.376182	2493.86	0.80076	8	224850	176036	1.2773	28.4534	28.1493	10532	0.395902	2388.98	0.81042
9	213379	33292.6	6.40919	17.3466	16.9322	11408.9	0.544359	2192.12	0.72962	9	295790	238928	1.23799	31.7058	31.4303	16198	0.500053	2010.34	0.74048
10	350484	54734.1	6.40339	30.0023	29.5366	16176	0.456346	2380.65	0.76088	10	77165	63874.2	1.20808	19.6165	18.8998	10213.6	0.512414	1942.81	0.73268

## Sheet: MOF_top_data_properties
He/H2									H2/CH4
# of MOF	He Permeability (Barrer)	H2 Permeability (Barrer)	Selectivity	LCD (Å)	PLD (Å)	All Metals	Surface Area (m2/g)	Porosity (Volume Fraction)	# of MOF	H2 Permeability (Barrer)	CH4 Permeability (Barrer)	Selectivity	LCD (Å)	PLD (Å)	All Metals	Surface Area (m2/g)	Porosity (Volume Fraction)
1	274273	116617	2.35192	15.5954	7.18908	Mn	1136.02	0.6586	1	146176	2916.96	50.1125	5.12409	3.76819	Ca	300.859	0.3454
2	193522	89474.4	2.16287	17.6553	16.4347	Zn,Ga	1386.05	0.7454	2	99886.9	3562.98	28.0347	4.69191	4.1146	Zn	453.412	0.4408
3	362872	170513	2.12813	11.9719	10.5497	Zn	4463.64	0.7866	3	239880	8732.51	27.4698	4.5617	3.77666	Ga	360.095	0.4606
4	600903	299608	2.00563	19.2341	9.51535	Cu	4716.4	0.8898	4	886299	61295.8	14.4594	5.22472	4.63991	Eu	364.519	0.4464
5	274986	150908	1.82221	12.1554	11.6975	In	2987.95	0.7504	5	430762	35609.2	12.0969	5.56488	4.14994	Sr	337.986	0.3922
6	118447	69100	1.71414	5.87719	4.74286	Mo,Cu	1937.44	0.693	6	860792	96422.4	8.9273	4.67091	3.76726	Cu	161.184	0.4246
7	114811	69740.5	1.64625	11.4961	10.9027	Fe	1372.2	0.646	7	245119	28906.3	8.47977	15.4154	6.04579	Cu	1686.44	0.701
8	253321	156063	1.6232	20.3631	9.01147	Hf	3403.71	0.8332	8	162088	19136.8	8.46997	4.43355	3.91364	Co	634.715	0.4682
9	83473.3	51828.1	1.61058	11.0656	9.9584	Ni	1337.81	0.6546	9	106390	12654.5	8.40729	4.86127	3.89897	Co	730.067	0.4838
10	231596	144583	1.60181	17.9252	17.514	Mg	2738.65	0.7562	10	82378	10358.4	7.95275	4.49854	3.78199	Cu	480.117	0.4402
He/CH4									H2/N2
# of MOF	He Permeability (Barrer)	CH4 Permeability (Barrer)	Selectivity	LCD (Å)	PLD (Å)	All Metals	Surface Area (m2/g)	Porosity (Volume Fraction)	# of MOF	H2 Permeability (Barrer)	N2 Permeability (Barrer)	Selectivity	LCD (Å)	PLD (Å)	All Metals	Surface Area (m2/g)	Porosity (Volume Fraction)
1	21940.4	5297.3	4.1418	18.9433	3.74567	Cu,Fe	1071.01	0.647	1	101020	1849.02	54.6345	11.7254	11.1967	Zn	1974.24	0.6882
2	1.47981e+06	414611	3.56916	33.0778	21.4039	Zn	4564.06	0.937	2	886299	49539.1	17.8909	5.22472	4.63991	Eu	364.519	0.4464
3	337069	104415	3.22817	17.6553	16.4347	Zn,Ga	1388.55	0.7452	3	860792	63106.3	13.6403	4.67091	3.76726	Cu	161.184	0.4246
4	374578	119803	3.12661	26.759	26.4932	Zn,Ga	1567.13	0.828	4	582417	44090.3	13.2096	6.03054	5.46806	La	803.663	0.5324
5	45125.6	14827.1	3.04345	18.4135	3.91151	Cu	2681.95	0.7294	5	161944	25510.9	6.34805	7.01349	5.55881	Fe	648.971	0.4712
6	1.05442e+06	364623	2.89181	37.5257	19.5411	Cu	6088.87	0.9304	6	120984	12589.8	9.60964	7.10061	5.08651	Mn	635.313	0.476
7	718834	261781	2.74594	18.5744	17.5567	Ag,Cr	4541.16	0.8984	7	41525.3	5112.47	8.12235	8.46299	3.95011	Zr	1322.74	0.6028
8	2.09319e+06	776172	2.69681	33.6216	29.9295	Zr	3183.71	0.9206	8	101547	13033.8	7.79105	11.1238	5.1267	Co	1511.16	0.6592
9	600903	223642	2.68689	19.2341	9.51535	Cu	4716.4	0.8898	9	124661	18390.7	6.77848	12.0009	11.0631	Mn	1061.95	0.6016
10	703762	263083	2.67506	28.0134	12.18	Zn	5696.7	0.9076	10	196486	29404.7	6.68213	5.38504	4.20309	Cs,Fe	956.656	0.5274
He/N2									N2/CH4
# of MOF	He Permeability (Barrer)	N2 Permeability (Barrer)	Selectivity	LCD (Å)	PLD (Å)	All Metals	Surface Area (m2/g)	Porosity (Volume Fraction)	# of MOF	N2 Permeability (Barrer)	CH4 Permeability (Barrer)	Selectivity	LCD (Å)	PLD (Å)	All Metals	Surface Area (m2/g)	Porosity (Volume Fraction)
1	2.09319e+06	343917	6.08631	33.6216	29.9295	Zr	3183.71	0.9206	1	96845.4	3562.98	27.181	4.69191	4.1146	Zn	453.412	0.4408
2	600903	111976	5.36636	19.2341	9.51535	Cu	4716.4	0.8898	2	51967.3	2916.96	17.8156	5.12409	3.76819	Ca	300.859	0.3454
3	814643	172557	4.721	53.5767	53.2643	Mg	3130.78	0.8668	3	25579.1	1895.57	13.4942	4.41857	3.83614	Cu	172.02	0.4008
4	337069	79642.4	4.23228	17.6553	16.4347	Zn,Ga	1388.55	0.7452	4	125712	10358.4	12.1363	4.49854	3.78199	Cu	480.117	0.4402
5	718834	179611	4.00218	18.5744	17.5567	Ag,Cr	4541.16	0.8984	5	84333.3	8732.51	9.65739	4.5617	3.77666	Ga	360.095	0.4606
6	864482	228275	3.78702	15.2806	14.4886	Zn	5189.2	0.863	6	62875.6	7085.49	8.87386	5.27654	3.81371	Li	1059.73	0.4858
7	1.47981e+06	410240	3.60719	33.0778	21.4039	Zn	4564.06	0.937	7	105419	14191.5	7.4283	4.41914	3.78485	Zn	158.247	0.4588
8	374578	110669	3.38467	26.759	26.4932	Zn,Ga	1567.13	0.828	8	164871	19136.8	8.61539	4.43355	3.91364	Co	634.715	0.4682
9	703762	213467	3.29682	28.0134	12.18	Zn	5696.7	0.9076	9	92795.1	10804	8.58899	4.50397	3.74534	Ga	360.45	0.4596
10	432382	139944	3.08969	38.2281	38.0665	Mg	2893.25	0.8304	10	409867	52133.1	7.86193	4.78336	3.78154	Li	912.941	0.4742

## Sheet: COF_Helium_data
COF NAME	Self Diffusion of He (cm2/s)	He uptake (mol/kg)	Density (g/cm3)	He Permeability (Barrer)
05001N2_ddec	0.00340696	0.0489994	0.585485	291936
07000N2_ddec	0.00290628	0.067725	0.458062	269293
07001N2_ddec	0.000829075	0.0183202	1.10023	49914.1
07002N2_ddec	0.00133935	0.0365799	0.703127	102893
07010N3_ddec	0.00281394	0.0814106	0.421687	288536
07011N3_ddec	0.00316022	0.0892061	0.383123	322600
07012N3_ddec	0.00606181	0.20983	0.180984	687583
07013N3_ddec	0.00676119	0.222844	0.171077	769894
08000N3_ddec	0.00172898	0.0577989	0.519987	155209
08011N2_ddec	0.000621874	0.0136817	0.98834	25116.8
08012N2_ddec	0.000769303	0.0219816	0.874709	44181
08013N2_ddec	0.00131737	0.0338762	0.756007	100773
08020N2_ddec	0.000808663	0.0176772	1.00239	42798.9
08030N2_ddec	0.00403741	0.0580855	0.518345	363081
09000N3_ddec	0.00142644	0.0567409	0.501059	121131
09010N2_ddec	0.00150853	0.0277901	0.731022	91535.4
10000N2_ddec	0.000616348	0.0187674	0.9605	33185.1
10010N2_ddec	0.00168193	0.0317701	0.759474	121214
10020N2_ddec	0.00254633	0.0404149	0.635868	195451
11000N2_ddec	0.00100755	0.0425693	0.596628	76432.8
11001N2_ddec	0.000721228	0.0274991	0.736441	43625.7
11002N2_ddec	0.00487684	0.0699038	0.427085	434879
11003N2_ddec	0.00223812	0.0551736	0.493244	181924
11010N2_ddec	0.00110065	0.0245697	0.935537	75565.6
11020N2_ddec	0.00239926	0.0398225	0.61879	176590
11030N2_ddec	0.00204732	0.0475029	0.552143	160388
11031N2_ddec	0.00333227	0.120878	0.299763	360645
11040N2_ddec	0.00861433	0.0973851	0.34451	863238
12000N2_ddec	0.000862104	0.0320445	0.741116	61152.5
12001N2_ddec	0.00161432	0.0235754	0.848478	96450.2
12010N2_ddec	0.00228392	0.0453611	0.598516	185206
12011N2_ddec	0.00185745	0.0431509	0.639688	153140
12012N2_ddec	0.00222302	0.0430145	0.641198	183132
12020N2_ddec	0.00486798	0.0344599	0.747682	374623
12022N2_ddec	0.00571477	0.0566277	0.521619	504192
12023N2_ddec	0.00443611	0.0510204	0.576825	389946
12024N2_ddec	0.00219472	0.0664414	0.463061	201684
12030N2_ddec	0.00157983	0.0375798	0.721957	128024
12040N2_ddec	0.00190057	0.0410496	0.643516	149957
12050N2_ddec	0.000949229	0.024665	0.832544	58220.2
12060N2_ddec	0.00233363	0.029724	0.818509	169581
12061N2_ddec	0.00155262	0.0299362	0.819318	113744
12062N2_ddec	0.00149081	0.0290037	0.839477	108418
13000N2_ddec	0.000809671	0.00757796	1.58059	28966.4
13010N2_ddec	0.0016671	0.0472478	0.579132	136250
13011N2_ddec	0.00531788	0.0571356	0.506384	459557
13012N2_ddec	0.00241881	0.0642121	0.470374	218211
13020N2_ddec	0.00323853	0.133881	0.274002	354842
13040N3_ddec	0.00102935	0.0121644	1.01261	37871.5
13050N2_ddec	0.00168357	0.0413946	0.644587	134174
13060N2_ddec	0.000781573	0.0371317	0.669197	58007.4
13070N2_ddec	0.00194075	0.0354022	0.705914	144866
13071N2_ddec	0.00217477	0.0422088	0.605214	165935
13072N2_ddec	0.00187062	0.0447439	0.598194	149546
13073N2_ddec	0.00353436	0.0341267	0.711626	256373
13074N2_ddec	0.00272703	0.035699	0.671669	195306
13075N2_ddec	0.00380493	0.0276994	0.843315	265473
13076N2_ddec	0.00174018	0.0218153	0.973686	110405
13077N2_ddec	0.00141359	0.0240035	0.878242	89007.3
13078N2_ddec	0.00089306	0.0230329	0.923775	56755.8
13080N2_ddec	0.00247388	0.0294841	0.797164	173671
13090N2_ddec	0.00498192	0.0518517	0.577518	445595
13100N2_ddec	0.0024059	0.0592969	0.48227	205501
13110N2_ddec	0.000750778	0.029899	0.740952	49679.1
13120N2_ddec	0.00342552	0.0353177	0.661192	238924
13121N2_ddec	0.00059914	0.0526294	0.52667	49603.2
13122N2_ddec	0.00101994	0.0755488	0.402596	92658.3
13123N2_ddec	0.00316337	0.043367	0.616965	252804
13130N2_ddec	0.00781957	0.0866125	0.378002	764667
13140N2_ddec	0.000519413	0.0138727	1.13218	24367.2
13141N2_ddec	0.00229916	0.0280388	0.818447	157591
13142N2_ddec	0.00107432	0.0205983	1.0118	66876.4
13150N2_ddec	0.00389683	0.0509422	0.553389	328121
13160N2_ddec	0.00108034	0.0570268	0.49874	91776.1
13161N2_ddec	0.00451382	0.07995	0.421138	453944
13170N2_ddec	0.00344378	0.0453441	0.596881	278393
13180N3_ddec	0.00152844	0.0179236	1.03682	84838.1
13181N3_ddec	0.000788003	0.0188999	0.938079	41729.2
13182N3_ddec	0.00135852	0.0146001	1.05784	62669.4
13190N2_ddec	0.00115642	0.0164795	0.884417	50342.2
13191N2_ddec	0.00477081	0.0420791	0.576405	345622
14000N2_ddec	0.000467708	0.0266048	0.794481	29527.9
14010N2_ddec	0.000807561	0.0344463	0.703963	58490
14020N2_ddec	0.00231937	0.0565889	0.4703	184370
14030N2_ddec	0.00586056	0.0757683	0.413797	548819
14040N2_ddec	0.00269019	0.0682243	0.4341	237972
14050N3_ddec	0.00231172	0.0833238	0.393492	226389
14051N3_ddec	0.00311753	0.0677308	0.489087	308460
14060N2_ddec	0.000622943	0.0473896	0.566808	49978.3
14070N2_ddec	0.00232579	0.0624461	0.466224	202248
14071N2_ddec	0.00249831	0.0548261	0.51383	210217
14072N2_ddec	0.00188142	0.070938	0.429701	171295
14073N2_ddec	0.00357119	0.0583659	0.493057	306962
14080N2_ddec	0.00379434	0.0868739	0.363681	358064
14090N2_ddec	0.00410592	0.059785	0.490232	359434
14091N2_ddec	0.00359991	0.0609064	0.480058	314386
15010N2_ddec	0.00149837	0.0544901	0.514815	125546
15020N2_ddec	0.00274859	0.0722846	0.425609	252570
15021N2_ddec	0.00219523	0.0560305	0.49203	180763
15030N2_ddec	0.00213681	0.0484764	0.555457	171855
15031N2_ddec	0.00388647	0.0650455	0.463394	349895
15040N2_ddec	0.000957143	0.0328691	0.707751	66505.8
15050N2_ddec	0.000924611	0.0176643	1.04417	50937.9
15060N2_ddec	0.000838448	0.03542	0.668249	59275.8
15061N2_ddec	0.00313379	0.0476006	0.558747	248950
15070N2_ddec	0.00304042	0.0694069	0.439066	276745
15071N2_ddec	0.0021907	0.0660498	0.453	195779
15072N2_ddec	0.00155812	0.0427672	0.612782	121964
15080N2_ddec	0.0011536	0.035464	0.643085	78582.3
15081N2_ddec	0.00168803	0.0445055	0.586624	131634
15090N2_ddec	0.00267988	0.0489707	0.544359	213379
15091N2_ddec	0.001377	0.035812	0.660057	97220.4
15100N2_ddec	0.00531425	0.0746577	0.41487	491635
15101N2_ddec	0.00311266	0.0361464	0.714317	240050
15110N2_ddec	0.00159692	0.0606712	0.489624	141691
15111N2_ddec	0.00351555	0.0583112	0.493916	302421
15131N2_ddec	0.00315679	0.0744322	0.418859	293960
15140N2_ddec	0.00270658	0.083579	0.376743	254553
15150N2_ddec	0.000980669	0.0468534	0.544649	74747.1
15160N2_ddec	0.000970376	0.0140676	0.820147	33440.1
15161N2_ddec	0.00115629	0.0459645	0.513495	81515.4
15162N2_ddec	0.00158213	0.0248142	0.853919	100132
15163N2_ddec	0.00293383	0.0507461	0.531445	236325
15170N2_ddec	0.000887966	0.0249656	0.813581	53870.8
15171N2_ddec	0.000254814	0.0264689	0.715945	14422.9
15180N2_ddec	0.00142175	0.0473786	0.611442	123020
15181N2_ddec	0.00327032	0.0559415	0.534441	292038
15182N2_ddec	0.00726591	0.057498	0.509548	635832
15183N2_ddec	0.00492878	0.0495385	0.578754	422077
15184N2_ddec	0.00296711	0.0555429	0.534625	263163
15185N2_ddec	0.00542024	0.0510038	0.569687	470406
15186N2_ddec	0.00403233	0.0849849	0.379974	388925
15190N2_ddec	0.000741018	0.0160903	1.10031	39185.3
15200N3_ddec	0.00168771	0.0568941	0.573041	164348
15210N2_ddec	0.00139659	0.0492266	0.583729	119866
15211N2_ddec	0.00308708	0.101072	0.348673	324946
15220N2_ddec	0.00106325	0.0317614	0.733937	74029.8
15240N2_ddec	0.00226153	0.0565488	0.48993	187143
15242N2_ddec	0.00130418	0.0252638	0.788181	77567
15250N2_ddec	0.00371591	0.0704634	0.42249	330415
15251N2_ddec	0.00291496	0.0705158	0.423969	260296
15252N2_ddec	0.00354799	0.0641309	0.457914	311206
15253N2_ddec	0.00308442	0.0567525	0.499112	260958
16000N2_ddec	0.00229463	0.0696492	0.44457	212218
16001N2_ddec	0.00629484	0.0790698	0.393682	585269
16002N2_ddec	0.00273236	0.0736017	0.417357	250696
16010N2_ddec	0.00238087	0.0307579	0.806235	176348
16011N2_ddec	0.00219247	0.0643753	0.466893	196827
16020N2_ddec	0.00201033	0.0335258	0.721017	145146
16030N2_ddec	0.00256811	0.0673832	0.441747	228325
16031N2_ddec	0.00246924	0.0627603	0.458838	212384
16032N2_ddec	0.0041797	0.0527162	0.529438	348433
16040N2_ddec	0.000512766	0.0203296	0.836176	26035.2
16041N2_ddec	0.00132606	0.0325749	0.706854	91199.4
16050N2_ddec	0.00233778	0.0302092	0.810656	170999
16051N2_ddec	0.00289916	0.0463859	0.614475	246818
16052N2_ddec	0.00382323	0.0486955	0.587633	326769
16053N2_ddec	0.00119046	0.0509463	0.573461	103883
16054N2_ddec	0.00185031	0.042621	0.651668	153500
16055N2_ddec	0.00482966	0.0510703	0.567522	418102
16056N2_ddec	0.00238089	0.0517723	0.569843	209801
16057N2_ddec	0.00213601	0.0479135	0.612741	187307
16058N2_ddec	0.0014515	0.044978	0.621325	121158
16060N2_ddec	0.00183962	0.0567089	0.519721	161944
16061N2_ddec	0.0117243	0.323406	0.117976	1.33611e+06
16070N2_ddec	0.00141494	0.0397582	0.617805	103808
16080N2_ddec	0.00118259	0.0595688	0.491903	103501
16110N3_ddec	0.00646613	0.210545	0.176974	719635
16111N3_ddec	0.00684447	0.191668	0.19318	756947
16112N3_ddec	0.00525713	0.195431	0.189809	582469
16113N3_ddec	0.00811786	0.171774	0.215562	897812
16120N2_ddec	0.00158138	0.0317377	0.76133	114130
16121N2_ddec	0.000945758	0.024232	0.888622	60827.7
16130N3_ddec	0.0109491	0.266548	0.14459	1.2604e+06
16140N2_ddec	0.00439531	0.0506392	0.533736	354828
16141N2_ddec	0.00289268	0.0708133	0.428492	262164
16142N2_ddec	0.00319054	0.0791408	0.388748	293189
16150N2_ddec	0.00294647	0.0557967	0.494727	242935
16160N2_ddec	0.000810421	0.0356141	0.740679	63852.5
16170N2_ddec	0.00231558	0.0507276	0.541368	189938
16171N2_ddec	0.00214947	0.0412533	0.639697	169426
16172N2_ddec	0.00268162	0.0743375	0.41144	244977
16173N2_ddec	0.00484122	0.0857981	0.370163	459241
16174N2_ddec	0.00373114	0.0824497	0.371696	341533
16190N2_ddec	0.000408448	0.0316725	0.727662	28116.6
16191N2_ddec	0.00110814	0.0342496	0.699817	79332.5
16200N2_ddec	0.000621001	0.0229653	0.878893	37438.2
16201N2_ddec	0.001352	0.0224787	0.914655	83027.3
16210N2_ddec	0.0016827	0.0347585	0.71939	125675
16211N2_ddec	0.00250106	0.0321591	0.77486	186151
16230N2_ddec	0.00143136	0.0252937	0.844996	91375.4
16250N3_ddec	0.00877156	0.264844	0.14665	1.01757e+06
16251N3_ddec	0.00318432	0.122418	0.294407	342787
16260N2_ddec	0.00123243	0.00975414	1.03072	37009
16271N2_ddec	0.00407595	0.0630855	0.456346	350484
16272N2_ddec	0.00320619	0.0801576	0.375032	287883
16273N2_ddec	0.00277452	0.0567145	0.49464	232480
16310N2_ddec	0.00084426	0.0197207	0.841435	41844.1
16311N2_ddec	0.000947859	0.0212485	0.879131	52886
16312N2_ddec	0.00113938	0.0491782	0.543966	91039.2
16330N2_ddec	0.00202314	0.0618472	0.468681	175162
16331N2_ddec	0.00463616	0.0725535	0.414676	416620
16332N3_ddec	0.00504712	0.126846	0.284828	544652
16340N2_ddec	0.0018898	0.0290933	0.76704	125962
16350N2_ddec	0.00184989	0.0604037	0.509863	170167
16351N2_ddec	0.00423991	0.0454046	0.6143	353225
16360N2_ddec	0.00223375	0.0522504	0.544121	189686
16361N2_ddec	0.00461915	0.0820259	0.383347	433831
16370N2_ddec	0.000452395	0.0140722	1.09429	20807.8
16380N2_ddec	0.00654177	0.102056	0.319638	637394
16390N2_ddec	0.00154565	0.0403751	0.647484	120690
16400N2_ddec	0.000304265	0.0639294	0.478511	27800.9
16420N2_ddec	0.00121457	0.028599	0.742764	77061.4
16430N2_ddec	0.000756195	0.0183332	0.776327	32146.4
16440N2_ddec	0.00166613	0.0612031	0.470824	143402
16450N2_ddec	0.00104832	0.0617609	0.471821	91242.6
16460N2_ddec	0.00181623	0.0677617	0.439813	161673
16480N2_ddec	0.00123253	0.0455851	0.58249	97751.7
16481N2_ddec	0.00132745	0.0443094	0.604749	106244
16490N2_ddec	0.000884188	0.0275722	0.81882	59623.7
16500N2_ddec	0.000994766	0.0184732	1.03525	56822.8
16510N2_ddec	0.000816194	0.025949	0.781202	49418.7
17000N2_ddec	0.00139303	0.0396794	0.660181	108994
17020N2_ddec	0.00354331	0.046938	0.595335	295739
17030N2_ddec	0.00239088	0.0701845	0.435971	218509
17040N2_ddec	0.0020674	0.0328693	0.700464	142172
17050N2_ddec	0.00217119	0.056963	0.494127	182534
17060N2_ddec	0.000675663	0.0291621	0.751486	44226.6
17061N2_ddec	0.000565135	0.0206008	0.876767	30488.4
17070N2_ddec	0.00158159	0.0639012	0.462755	139691
17100N2_ddec	0.00224863	0.0548429	0.534228	196779
17110N2_ddec	0.00227799	0.0836055	0.353252	200949
17130N2_ddec	0.00105338	0.0505838	0.533888	84969.5
17131N2_ddec	0.00170795	0.0360314	0.649875	119454
17140N2_ddec	0.00185441	0.0524435	0.528654	153562
17150N2_ddec	0.00170595	0.0623099	0.447461	142067
17151N2_ddec	0.00330271	0.050628	0.524462	261933
17152N2_ddec	0.00304941	0.0578573	0.477578	251671
17153N2_ddec	0.00279449	0.0527372	0.504396	222027
17154N2_ddec	0.00227752	0.0493465	0.512414	172011
17155N2_ddec	0.00257141	0.0502933	0.519441	200647
17156N2_ddec	0.000417101	0.0172068	0.878368	18829.2
17160N3_ddec	0.00773997	0.224485	0.166713	865188
17161N3_ddec	0.00419067	0.105316	0.333212	439250
17162N3_ddec	0.00569481	0.241124	0.154825	635003
17163N3_ddec	0.00515194	0.112144	0.311547	537630
17170N2_ddec	0.00175091	0.0305389	0.74875	119583
17180N2_ddec	0.00164705	0.0418061	0.615116	126508
17181N2_ddec	0.00191948	0.0464957	0.571853	152439
17190N2_ddec	0.00181709	0.0518924	0.530338	149364
17191N2_ddec	0.00152305	0.0450105	0.592438	121307
17210N2_ddec	0.00152111	0.0440553	0.59928	119951
17220N2_ddec	0.00515233	0.0454591	0.573674	401333
17230N2_ddec	0.00194566	0.0267536	0.755695	117493
17240N3_ddec	0.00209444	0.0661241	0.434196	179609
17250N2_ddec	0.00182596	0.0557958	0.507879	154550
18023N3_ddec	0.000620675	0.0422418	0.588891	46116.5
18030N2_ddec	0.00042841	0.0310029	0.748783	29705.2
18031N2_ddec	0.00103978	0.0432242	0.601986	80810.7
18032N2_ddec	0.000606201	0.0351585	0.671482	42746.1
18033N2_ddec	0.00125744	0.0460043	0.580582	100314
18040N3_ddec	0.00076621	0.0259418	0.821216	48755.2
18041N3_ddec	0.000583367	0.00645339	1.14321	12854.9
18060N2_ddec	0.00123382	0.0340218	0.655476	82182.6
18061N2_ddec	0.00371646	0.0301007	0.711981	237898
18070N2_ddec	0.00183462	0.0289101	0.725586	114947
18080N2_ddec	0.00207681	0.0644589	0.461651	184590
18083N2_ddec	0.00203331	0.0451009	0.589894	161576
18090N2_ddec	0.00237848	0.0698877	0.435094	216023
18100N2_ddec	0.00383582	0.0812611	0.382264	355892
18101N2_ddec	0.00115709	0.0652491	0.451638	101846
18110N2_ddec	0.00147465	0.0539022	0.525343	124725
18111N2_ddec	0.00365955	0.0417991	0.635435	290322
18112N2_ddec	0.00180116	0.0429652	0.624446	144337
18121N3_ddec	0.00102013	0.0134142	0.992781	40577.6
18122N3_ddec	0.00212996	0.0164075	0.93972	98090.8
18130N3_ddec	0.00102779	0.0317071	0.741461	72171.5
18131N3_ddec	0.000694874	0.00679525	1.11958	15790
18133N3_ddec	0.0016585	0.0447234	0.601192	133192
18134N3_ddec	0.00179791	0.0457774	0.58135	142913
18140N2_ddec	0.00134154	0.0708578	0.425624	120846
18141N2_ddec	0.00269108	0.0579331	0.494216	230136
18142N3_ddec	0.00717157	0.271898	0.139365	811687
18143N3_ddec	0.0146524	0.351908	0.109077	1.67991e+06
18150N2_ddec	0.00127616	0.0247577	0.880352	83078
18151N2_ddec	0.00117135	0.0327796	0.755575	86652.7
18161N2_ddec	0.000626654	0.0346806	0.717261	46559.2
19000N3_ddec	0.00494564	0.179078	0.207177	548052
19003N3_ddec	0.00579358	0.128167	0.280825	622837
19010N2_ddec	0.00128601	0.0297328	0.739465	84452
19020N3_ddec	0.00370633	0.107517	0.322835	384253
19022N3_ddec	0.00280201	0.0914658	0.367538	281349
19030N2_ddec	0.00140995	0.0178369	0.990697	74418.3
19041N2_ddec	0.00327088	0.0547041	0.521035	278462
19050N2_ddec	0.00119874	0.0848233	0.381924	115993
19051N2_ddec	0.0044017	0.0790693	0.395902	411558
19060N2_ddec	0.00219358	0.0410402	0.604872	162646
19061N2_ddec	0.00389014	0.0465775	0.560087	303118
19070N2_ddec	0.0069271	0.067381	0.455446	634952
19080N2_ddec	0.00226039	0.0462993	0.575762	179976
19090N2_ddec	0.00231355	0.0612406	0.485874	205615
19101N2_ddec	0.00169021	0.0332502	0.784273	131649
19102N2_ddec	0.00344624	0.0470162	0.600086	290416
19110N2_ddec	0.00218727	0.0720975	0.418043	196905
19120N2_ddec	0.00119398	0.047725	0.585382	99631.4
19122N2_ddec	0.00102788	0.0387161	0.642368	76353.8
19130N2_ddec	0.00322909	0.0461438	0.575614	256177
19140N2_ddec	0.0026177	0.0275784	0.785282	169328
19142N2_ddec	0.00193934	0.0418309	0.667606	161765
19144N2_ddec	0.00197888	0.0199617	1.00341	118389
19170N2_ddec	0.00141485	0.0422204	0.583712	104147
19180N2_ddec	0.00380064	0.077785	0.398701	352058
19181N2_ddec	0.0012472	0.0626629	0.471181	109989
19182N2_ddec	0.00506322	0.090148	0.360797	491882
19190N2_ddec	0.0014062	0.0300486	0.734269	92670.4
19191N2_ddec	0.000394483	0.0164766	0.862789	16750
19200N2_ddec	0.00101852	0.0427515	0.585161	76104.4
19210N2_ddec	0.00386454	0.075145	0.404813	351130
19212N2_ddec	0.00374972	0.0703957	0.41738	329072
19214N2_ddec	0.00229028	0.062886	0.458003	197027
19220N2_ddec	0.00322103	0.0922066	0.343161	304417
19230N2_ddec	0.00341586	0.0545632	0.511932	284988
19240N3_ddec	0.000825203	0.0178908	0.888678	39187.7
19241N3_ddec	0.00168106	0.013203	0.961818	63762.1
19242N3_ddec	0.000481471	0.0154324	0.940007	20861.6
19260N2_ddec	0.00109233	0.0229786	0.840892	63042.5
19270N2_ddec	0.000658817	0.037085	0.667973	48745.7
19280N2_ddec	0.00148204	0.0469635	0.564952	117448
19281N2_ddec	0.00122327	0.0506156	0.55007	101728
19282N2_ddec	0.00446264	0.051876	0.542249	374948
19283N2_ddec	0.00211188	0.0487205	0.568197	174620
19290N2_ddec	0.00114425	0.0405632	0.60286	83576.8
19291N2_ddec	0.00165858	0.0297854	0.710447	104830
19292N2_ddec	0.00064878	0.0346616	0.664142	44608.9
19310N2_ddec	0.00270805	0.0520892	0.537825	226600
19311N2_ddec	0.00212902	0.0489221	0.555856	172926
19330N2_ddec	0.00242167	0.0544427	0.513963	202395
19340N2_ddec	0.00143189	0.0423682	0.601997	109083
19341N2_ddec	0.000638453	0.0318007	0.71861	43578.6
19350N2_ddec	0.00222159	0.0285593	0.782236	148239
19351N2_ddec	0.00280931	0.0420517	0.592692	209135
19352N2_ddec	0.000760028	0.0459251	0.573438	59783.5
19353N2_ddec	0.00109938	0.0371467	0.66081	80604.4
19360N2_ddec	0.00289312	0.0831458	0.376182	270283
19361N2_ddec	0.00615077	0.0848464	0.375704	585630
19362N2_ddec	0.00407193	0.0908086	0.354099	391081
19363N2_ddec	0.00268448	0.0766992	0.406581	250042
19364N2_ddec	0.00480379	0.0668699	0.444203	426198
19365N2_ddec	0.00559117	0.0665168	0.440528	489353
19366N2_ddec	0.00172178	0.0883462	0.363404	165109
19370N2_ddec	0.00131826	0.0305907	0.736053	88657.3
19380N2_ddec	0.00162376	0.0420658	0.597475	121895
19390N2_ddec	0.00131187	0.0344186	0.702817	94785
19401N3_ddec	0.00382042	0.111735	0.310713	396164
19410N2_ddec	0.00313387	0.056112	0.500053	262644
19411N2_ddec	0.00250425	0.0582683	0.489245	213232
19412N2_ddec	0.0042922	0.0586565	0.488854	367612
19413N2_ddec	0.00324505	0.0760795	0.41015	302445
19420N3_ddec	0.00651104	0.155715	0.229766	695794
19421N3_ddec	0.00732737	0.247845	0.151002	819079
19430N2_ddec	0.00119114	0.0483074	0.561337	96474.9
19440N2_ddec	0.000450061	0.0116083	1.07122	16716.1
19441N2_ddec	0.000298815	0.0116421	1.06779	11095.2
19450N2_ddec	0.00376174	0.117695	0.283471	374861
19451N2_ddec	0.00823443	0.0870152	0.358949	768202
19452N2_ddec	0.00254214	0.0782612	0.388653	230953
19453N2_ddec	0.00371011	0.091732	0.338467	344064
19454N2_ddec	0.00447488	0.0817422	0.367617	401641
19455N2_ddec	0.00535222	0.141674	0.240895	545589
19456N2_ddec	0.00405608	0.0871042	0.355461	375104
19460N2_ddec	0.00140856	0.0348402	0.694678	101825
19462N2_ddec	0.000646364	0.0396271	0.650612	49774.4
19464N2_ddec	0.00157679	0.0478964	0.554783	125145
19466N2_ddec	0.00356424	0.0531016	0.510768	288743
19470N2_ddec	0.00144168	0.0566523	0.49929	121802
19480N2_ddec	0.00369272	0.061123	0.465945	314124
19481N2_ddec	0.00134893	0.037853	0.633881	96674.9
19482N2_ddec	0.00338066	0.037528	0.638389	241912
19483N2_ddec	0.000659906	0.0266633	0.72132	37908.7
19490N2_ddec	0.000993363	0.0282713	0.776503	65134.5
19491N2_ddec	0.00066851	0.0425372	0.601731	51108.6
19500N2_ddec	0.00334327	0.0784746	0.396969	311079
19510N2_ddec	0.00160087	0.092182	0.348383	153558
19511N2_ddec	0.00328524	0.0573553	0.500065	281437
19520N2_ddec	0.00267193	0.0570399	0.486955	221670
19521N2_ddec	0.00176472	0.0520841	0.516154	141702
19522N2_ddec	0.00522802	0.0435201	0.58041	394436
19530N2_ddec	0.0030935	0.0807169	0.37617	280552
19531N2_ddec	0.00276793	0.0908893	0.350347	263257
19540N2_ddec	0.00125244	0.0375854	0.656413	92292.7
19541N2_ddec	0.00392485	0.0524381	0.519827	319553
19542N2_ddec	0.00349982	0.0410186	0.652317	279705
19550N2_ddec	0.0032087	0.0452174	0.573719	248628
19560N2_ddec	0.0023227	0.0592781	0.474076	194962
19570N2_ddec	0.00199493	0.0451821	0.579917	156126
19571N2_ddec	0.00267864	0.0499102	0.553147	220881
19572N2_ddec	0.00337203	0.0413387	0.614818	255982
19573N2_ddec	0.00196228	0.0435478	0.608142	155220
20000N2_ddec	0.00212952	0.059493	0.493091	186590
20010N2_ddec	0.00310837	0.0777013	0.39326	283698
20021N2_ddec	0.00291508	0.0453007	0.60722	239506
20030N2_ddec	0.00259912	0.0243389	0.760829	143757
20031N2_ddec	0.00123195	0.0229969	0.798037	67530.2
20040N2_ddec	0.00228041	0.0642957	0.464402	203378
20050N2_ddec	0.00276638	0.0688158	0.436575	248241
20051N2_ddec	0.00415446	0.0647149	0.462854	371687
20052N2_ddec	0.00525045	0.0639016	0.46593	466920
20070N2_ddec	0.00419801	0.0891241	0.381409	426230
20080N2_ddec	0.00297748	0.0471323	0.59847	250856
20090N2_ddec	0.00166987	0.0395112	0.631721	124493
20091N2_ddec	0.00106372	0.0360033	0.684053	78248.3
20110N3_ddec	0.0143048	0.373471	0.102727	1.63922e+06
20113N3_ddec	0.0130957	0.344323	0.111027	1.49533e+06
20116N3_ddec	0.00991799	0.321257	0.118021	1.12318e+06
20120N2_ddec	0.000544328	0.022561	0.847621	31091.1
20121N3_ddec	0.00241042	0.0227274	0.939067	153657
20130N2_ddec	0.00360921	0.0507457	0.565601	309412
20140N2_ddec	0.00157833	0.0248093	0.819056	95794.3
20141N2_ddec	0.00271708	0.0244364	0.81013	160660
20142N2_ddec	0.0015615	0.0283533	0.772312	102130
20150N2_ddec	0.00134367	0.0455976	0.570294	104364
20151N2_ddec	0.00266379	0.0436219	0.612016	212414
20152N2_ddec	0.00261005	0.0434131	0.591502	200189
20153N2_ddec	0.00254189	0.0392492	0.656864	195739
20160N2_ddec	0.00297573	0.0491635	0.524385	229140
20161N2_ddec	0.00168986	0.0349434	0.631884	111447
20162N2_ddec	0.00311149	0.0344524	0.63138	202159
20164N2_ddec	0.00325348	0.0543252	0.498964	263411
20165N2_ddec	0.00116551	0.0669801	0.43805	102141
20166N2_ddec	0.00103134	0.054188	0.507323	84684.7
20167N2_ddec	0.00186602	0.0429861	0.569353	136408
20168N2_ddec	0.00453444	0.0344481	0.639123	298187
20169N2_ddec	0.00354569	0.0417063	0.572733	252971
2016aN2_ddec	0.00118072	0.0518248	0.518348	94737.4
2016bN2_ddec	0.0026294	0.0752321	0.401404	237168
20170N2_ddec	0.00268843	0.0437703	0.617745	217121
20172N2_ddec	0.000936103	0.026817	0.775303	58132.7
20180N2_ddec	0.00206054	0.0467546	0.558899	160825
20181N2_ddec	0.00127084	0.0435351	0.583158	96367.8
20182N2_ddec	0.00204029	0.0488805	0.54192	161427
20190N2_ddec	0.00208577	0.0715076	0.423159	188511
20191N2_ddec	0.00212045	0.084889	0.377262	202833
20201N2_ddec	0.00155757	0.0432815	0.600893	120994
20202N2_ddec	0.00668573	0.0773882	0.394082	609011
20203N2_ddec	0.00374466	0.0605377	0.467079	316259
20210N2_ddec	0.00150799	0.0585134	0.486204	128141
20211N2_ddec	0.00278898	0.0723634	0.412555	248691
20220N2_ddec	0.00289744	0.051698	0.539294	241284
20250N2_ddec	0.0072127	0.100936	0.320417	696747
20260N3_ddec	0.000660471	0.0165714	0.944199	30866.7
20261N3_ddec	0.000531087	0.0265103	0.779672	32787.4
20280N2_ddec	0.000854064	0.0382889	0.620781	60634
20281N2_ddec	0.000722663	0.059652	0.479161	61695.9
20282N2_ddec	0.00163281	0.0560022	0.499172	136334
20290N2_ddec	0.000340936	0.022136	0.83124	18737.5
20300N2_ddec	0.00322749	0.0553037	0.501762	267505
20310N2_ddec	0.00216384	0.104826	0.316077	214143
20311N2_ddec	0.00234243	0.114589	0.280503	224886
20320N2_ddec	0.00358853	0.0919017	0.342965	337835
20321N2_ddec	0.00280279	0.0643015	0.467001	251388
20331N2_ddec	0.00123516	0.0511469	0.53257	100492
20340N2_ddec	0.00069515	0.0315341	0.695963	45568
20341N2_ddec	0.00266232	0.0483306	0.548732	210891
20350N2_ddec	0.00162318	0.0398599	0.643872	124428
20360N2_ddec	0.00133389	0.0674612	0.43331	116463
20361N2_ddec	0.00396219	0.0449052	0.571049	303473
20362N2_ddec	0.00119969	0.0263941	0.785666	74306.8
20370N3_ddec	0.00296117	0.108148	0.318406	304562
20380N2_ddec	0.00470903	0.0431256	0.654645	397088
20390N2_ddec	0.00278217	0.0563958	0.515094	241397
20391N2_ddec	0.0047106	0.0593426	0.494729	413071
20392N2_ddec	0.00562954	0.0630145	0.466584	494377
20401N2_ddec	0.00215254	0.0766099	0.410625	202254
20402N2_ddec	0.000872528	0.042258	0.589149	64882.6
20403N2_ddec	0.00116086	0.0436493	0.61793	93521.2
20410N2_ddec	0.00164858	0.0580624	0.501955	143511
20411N2_ddec	0.00222767	0.0316172	0.685649	144242
20420N2_ddec	0.000941071	0.016425	0.971729	44862.8
20421N2_ddec	0.00111022	0.0168445	0.970823	54227.6
20430N3_ddec	0.0118138	0.353504	0.108753	1.35656e+06
20440N3_ddec	0.00315612	0.056447	0.494935	263365
20441N3_ddec	0.00272402	0.0676497	0.444538	244680
20442N3_ddec	0.00117	0.0400878	0.610002	85456.5
20443N3_ddec	0.00176918	0.0409453	0.56972	123269
20450N2_ddec	0.00125142	0.0481977	0.544172	98034.7
20460N2_ddec	0.000985992	0.0142798	1.05326	44294.2
20470N2_ddec	0.0017199	0.0480817	0.549849	135813
20471N2_ddec	0.00286706	0.0708137	0.430945	261331
20472N2_ddec	0.0101915	0.0844186	0.367178	943560
20473N2_ddec	0.00687769	0.142825	0.240713	706253
20490N2_ddec	0.00227085	0.0391412	0.565762	150201
20491N2_ddec	0.00236461	0.0348155	0.633764	155839
20500N3_ddec	0.00345621	0.0615999	0.515476	327795
20501N3_ddec	0.00098417	0.0306036	0.805157	72433.2
20510N2_ddec	0.00199089	0.0672787	0.431665	172698
20520N3_ddec	0.000838603	0.0363988	0.659956	60168.9
20521N3_ddec	0.00185273	0.0381806	0.648407	136999
20530N2_ddec	0.00232334	0.0498644	0.568393	196683
20531N2_ddec	0.00218983	0.0593501	0.505433	196205
20540N2_ddec	0.000515445	0.0210526	0.890442	28860.8
20541N2_ddec	0.000602495	0.0193188	0.921232	32027.1
20542N2_ddec	0.000346429	0.0285982	0.769163	22760.7
20543N2_ddec	0.00032506	0.0237262	0.801634	18466.4
20544N2_ddec	0.00173412	0.0249276	0.796549	102845
20550N2_ddec	0.000863466	0.0105505	1.21181	32973.7
20551N2_ddec	0.000478682	0.0104373	1.16738	17420.5
20563N3_ddec	0.000909423	0.0387192	0.782244	82271.3
20564N3_ddec	0.00156916	0.0563461	0.568546	150145
20571N3_ddec	0.000522618	0.0162094	0.937542	23722.3
20580N3_ddec	0.00238371	0.0496354	0.54026	190925
20581N2_ddec	0.00263809	0.0468706	0.570166	210574
20590N2_ddec	0.00375428	0.0550566	0.504709	311596
20600N2_ddec	0.00248518	0.0482157	0.589132	210851
20610N2_ddec	0.00282093	0.0768039	0.396674	256698
20611N2_ddec	0.00515148	0.0750868	0.405037	467956
20620N2_ddec	0.00192906	0.0302243	0.727505	126693
20630N2_ddec	0.0015127	0.0564734	0.500235	127640
20631N2_ddec	0.00241514	0.0607086	0.48674	213159
20640N2_ddec	0.00161328	0.0491738	0.543701	128831
20650N2_ddec	0.00161976	0.0263384	0.812618	103548
20651N3_ddec	0.00232304	0.0293825	0.748765	152653
20652N2_ddec	0.00108168	0.0228881	0.888984	65738
20653N2_ddec	0.00101603	0.017639	1.004	53743.9
20670N3_ddec	0.00124221	0.064037	0.450958	107146
20671N2_ddec	0.00209899	0.0370162	0.650435	150945
20672N2_ddec	0.00199632	0.039377	0.623778	146460
21000N2_ddec	0.00603387	0.0568957	0.51794	531091
21010N2_ddec	0.00555325	0.0744652	0.41562	513348
21011N2_ddec	0.00252315	0.0736626	0.407077	225986
21012N2_ddec	0.00219947	0.0738337	0.416503	202025
21013N2_ddec	0.00321999	0.0771424	0.396937	294499
21014N2_ddec	0.00228187	0.0745318	0.399587	202982
21020N2_ddec	0.000800442	0.0619227	0.487943	72237.6
21021N2_ddec	0.00109919	0.0369415	0.647203	78494.9
21030N2_ddec	0.00116112	0.0389822	0.613133	82892.1
21031N2_ddec	0.000584443	0.0308677	0.727022	39175
21032N2_ddec	0.00121569	0.0445167	0.565472	91405.4
21033N2_ddec	0.0011234	0.0381826	0.675272	86515.6
21034N2_ddec	0.000606387	0.0349433	0.682492	43194.3
21035N2_ddec	0.00109448	0.0349192	0.683573	78031.9
21040N3_ddec	7.67875e-05	0.0112411	1.10037	2836.95
21041N3_ddec	0.000530611	0.021552	0.895199	30577.3
21050N2_ddec	0.00245502	0.0801321	0.392153	230426
21051N2_ddec	0.00213486	0.0494146	0.549295	173079
21052N2_ddec	0.00338345	0.0738605	0.406099	303122
21053N2_ddec	0.00293341	0.0813795	0.379952	270914
21060N2_ddec	0.0021948	0.0388567	0.614593	156554
21070N2_ddec	0.00111497	0.0256084	0.91523	78053.1
21071N2_ddec	0.00119771	0.0263556	0.891874	84089.7
21072N2_ddec	0.000992115	0.028575	0.836954	70870.4
21073N2_ddec	0.00279369	0.0307357	0.798294	204738
21080N2_ddec	0.00479469	0.0668001	0.45887	438977
21081N2_ddec	0.00419249	0.0486069	0.572612	348534
21082N2_ddec	0.00266261	0.061766	0.489053	240230
21091N3_ddec	0.000525841	0.0108052	1.06275	18035.8
21100N2_ddec	0.00269719	0.0771062	0.398476	247524
21101N2_ddec	0.00245283	0.0706299	0.432618	223859
21110N3_ddec	0.00298487	0.0955531	0.344369	293366
21111N3_ddec	0.0010872	0.0456822	0.557304	82672.8
21120N2_ddec	0.00384373	0.082093	0.386535	364303
21130N2_ddec	0.0029222	0.0460603	0.58523	235276
21131N2_ddec	0.00196208	0.0379023	0.623197	138428
21140N2_ddec	0.00049748	0.0271705	0.801265	32349.2
21150N2_ddec	0.000774373	0.00931364	0.987894	21281.1
21170N2_ddec	0.00416209	0.0724191	0.415901	374429
21180N2_ddec	0.00177704	0.0481616	0.58222	148833
21181N2_ddec	0.00515285	0.0688027	0.433991	459567
21190N2_ddec	0.00360736	0.104416	0.317273	356947
21191N2_ddec	0.0102849	0.101645	0.327857	1.02373e+06
21200N2_ddec	0.00133366	0.0550989	0.520439	114228
21201N2_ddec	0.00175138	0.0455416	0.579234	137993
21220N2_ddec	0.00443371	0.056822	0.495524	372875
21230N2_ddec	0.00136546	0.0620653	0.474193	120033
21250N2_ddec	0.00118712	0.0293202	0.739035	76832.1
21251N2_ddec	0.0025967	0.0553041	0.523443	224524
21260N2_ddec	0.00406126	0.0486401	0.581997	343393
21270N3_ddec	0.0015143	0.0103833	1.05224	49417
21271N3_ddec	0.000585447	0.0301947	0.724361	38246.2
21280N3_ddec	0.00479024	0.105543	0.334821	505609
21290N2_ddec	0.00311858	0.0709957	0.432871	286261
21291N3_ddec	0.00406821	0.0851169	0.377399	390332
21310N2_ddec	0.0012746	0.0681632	0.436662	113314
21311N3_ddec	0.00285537	0.0742638	0.41827	264918
21312N2_ddec	0.00588607	0.140569	0.242288	598772
21313N3_ddec	0.00377726	0.137393	0.250068	387627
21314N2_ddec	0.00554394	0.085496	0.370317	524267
21315N3_ddec	0.00364874	0.0779353	0.398729	338664
21320N2_ddec	0.00245763	0.0483282	0.553442	196338

## Sheet: COF_Hydrogen_data
COF NAME	Self diffusion of H2 (cm2/s)	H2 Uptake (mol/kg)	Density (g/cm3)	H2 Permeability (Barrer)
05001N2_ddec	0.00151197	0.0694699	0.585485	183683
07000N2_ddec	0.00206988	0.0900496	0.458062	255015
07001N2_ddec	0.000675505	0.043444	1.10023	96439.8
07002N2_ddec	0.00151518	0.05788	0.703127	184179
07010N3_ddec	0.003872	0.126618	0.421687	617498
07011N3_ddec	0.00440522	0.135638	0.383123	683758
07012N3_ddec	0.00849421	0.252537	0.180984	1.15959e+06
07013N3_ddec	0.00797137	0.26598	0.171077	1.0834e+06
08000N3_ddec	0.00222115	0.102349	0.519987	353075
08010N2_ddec	0.00105561	0.00742978	1.14317	26779.6
08011N2_ddec	0.000614149	0.0238279	0.98834	43199.6
08012N2_ddec	0.0008339	0.038686	0.874709	84284.2
08013N2_ddec	0.000943084	0.0553076	0.756007	117781
08020N2_ddec	0.000994554	0.0382219	1.00239	113813
08030N2_ddec	0.00202138	0.0778198	0.518345	243540
09000N3_ddec	0.00181034	0.0983722	0.501059	266523
09010N2_ddec	0.000652423	0.04287	0.731022	61070
10000N2_ddec	0.00119012	0.0367398	0.9605	125441
10010N2_ddec	0.0015061	0.0475143	0.759474	162332
10020N2_ddec	0.000993077	0.0634911	0.635868	119750
11000N2_ddec	0.00106826	0.0680774	0.596628	129598
11001N2_ddec	0.000353399	0.0500808	0.736441	38930.4
11002N2_ddec	0.00577304	0.0879836	0.427085	647940
11003N2_ddec	0.00173891	0.0788302	0.493244	201951
11010N2_ddec	0.00161833	0.0380032	0.935537	171855
11020N2_ddec	0.00150602	0.062387	0.61879	173653
11030N2_ddec	0.000851693	0.0700076	0.552143	98331.8
11031N2_ddec	0.00331139	0.170693	0.299763	506080
11040N2_ddec	0.00346961	0.117415	0.34451	419200
12000N2_ddec	0.0011173	0.049135	0.741116	121524
12001N2_ddec	0.00130147	0.0396154	0.848478	130664
12010N2_ddec	0.00281269	0.0650044	0.598516	326854
12011N2_ddec	0.00206935	0.061503	0.639688	243172
12012N2_ddec	0.00132125	0.0613554	0.641198	155254
12020N2_ddec	0.00169829	0.0495169	0.747682	187801
12022N2_ddec	0.00187771	0.0751152	0.521619	219748
12023N2_ddec	0.00315681	0.0648588	0.576825	352757
12024N2_ddec	0.00254312	0.0849184	0.463061	298690
12030N2_ddec	0.00249644	0.0570317	0.721957	307017
12040N2_ddec	0.00181251	0.0593365	0.643516	206717
12050N2_ddec	0.00110963	0.0505717	0.832544	139543
12060N2_ddec	0.00168909	0.0438206	0.818509	180954
12061N2_ddec	0.0016835	0.0440482	0.819318	181471
12062N2_ddec	0.00171786	0.0434866	0.839477	187312
13000N2_ddec	0.00184619	0.0153197	1.58059	133525
13010N2_ddec	0.00315697	0.0617218	0.579132	337055
13011N2_ddec	0.00582804	0.0717907	0.506384	632827
13012N2_ddec	0.00425495	0.0799062	0.470374	477676
13020N2_ddec	0.00276597	0.175527	0.274002	397337
13040N3_ddec	0.00196364	0.0300214	1.01261	178299
13050N2_ddec	0.00333843	0.0579064	0.644587	372191
13060N2_ddec	0.00180001	0.0641241	0.669197	230709
13070N2_ddec	0.00258704	0.0478649	0.705914	261087
13071N2_ddec	0.00109748	0.0608245	0.605214	120670
13072N2_ddec	0.00337678	0.062519	0.598194	377199
13073N2_ddec	0.00421096	0.0457237	0.711626	409250
13074N2_ddec	0.00221756	0.0522447	0.671669	232427
13075N2_ddec	0.00106461	0.0398929	0.843315	106977
13076N2_ddec	0.00123346	0.0320118	0.973686	114833
13077N2_ddec	0.00260106	0.0371141	0.878242	253232
13078N2_ddec	0.00119845	0.0375263	0.923775	124089
13080N2_ddec	0.00095011	0.0469053	0.797164	106110
13090N2_ddec	0.00309238	0.071048	0.577518	378988
13100N2_ddec	0.00146453	0.0842019	0.48227	177633
13110N2_ddec	0.000354386	0.0467174	0.740952	36640.4
13120N2_ddec	0.00100417	0.0565294	0.661192	112104
13121N2_ddec	0.00258073	0.0752587	0.52667	305529
13122N2_ddec	0.00374481	0.0978237	0.402596	440512
13123N2_ddec	0.00301658	0.0617912	0.616965	343492
13130N2_ddec	0.00435945	0.102448	0.378002	504249
13140N2_ddec	0.00161876	0.0305872	1.13218	167437
13141N2_ddec	0.0013784	0.0439696	0.818447	148161
13142N2_ddec	0.000775647	0.0358012	1.0118	83921.2
13150N2_ddec	0.00186226	0.0703475	0.553389	216539
13160N2_ddec	0.00171331	0.075641	0.49874	193056
13161N2_ddec	0.00440746	0.118762	0.421138	658422
13170N2_ddec	0.00200731	0.0630608	0.596881	225671
13180N3_ddec	0.00189518	0.0553271	1.03682	324718
13181N3_ddec	0.00215379	0.0513419	0.938079	309834
13182N3_ddec	0.00112257	0.0382588	1.05784	135700
13190N2_ddec	0.000654411	0.0250218	0.884417	43255.4
13191N2_ddec	0.00119178	0.0559809	0.576405	114863
14000N2_ddec	0.000858791	0.0490722	0.794481	100005
14010N2_ddec	0.00229703	0.055659	0.703963	268823
14020N2_ddec	0.00219614	0.0770389	0.4703	237662
14030N2_ddec	0.00425537	0.0944416	0.413797	496709
14040N2_ddec	0.00592829	0.085187	0.4341	654797
14050N3_ddec	0.00239832	0.131108	0.393492	369563
14051N3_ddec	0.00267259	0.10905	0.489087	425755
14060N2_ddec	0.00140975	0.0687212	0.566808	164015
14070N2_ddec	0.00311305	0.0847655	0.466224	367463
14071N2_ddec	0.00102618	0.0770605	0.51383	121363
14072N2_ddec	0.0018558	0.0955129	0.429701	227496
14073N2_ddec	0.00262161	0.0826548	0.493057	319116
14080N2_ddec	0.00270443	0.106128	0.363681	311774
14090N2_ddec	0.00229944	0.0782081	0.490232	263324
14091N2_ddec	0.00209872	0.0810132	0.480058	243792
15010N2_ddec	0.00222976	0.0769948	0.514815	263989
15020N2_ddec	0.00236906	0.0944002	0.425609	284299
15021N2_ddec	0.00325707	0.0717241	0.49203	343319
15030N2_ddec	0.00248248	0.0708734	0.555457	291900
15031N2_ddec	0.00270759	0.0874204	0.463394	327613
15040N2_ddec	0.00118434	0.0557315	0.707751	139531
15050N2_ddec	0.00100698	0.0343517	1.04417	107884
15060N2_ddec	0.00199803	0.0580544	0.668249	231521
15061N2_ddec	0.00176378	0.0711488	0.558747	209432
15070N2_ddec	0.00289823	0.090197	0.439066	342822
15071N2_ddec	0.00272349	0.0865631	0.453	318986
15072N2_ddec	0.00127897	0.0625258	0.612782	146366
15080N2_ddec	0.000846258	0.0546507	0.643085	88834.4
15081N2_ddec	0.00098913	0.0634126	0.586624	109902
15090N2_ddec	0.00188544	0.0683859	0.544359	209642
15091N2_ddec	0.00194461	0.0560041	0.660057	214708
15100N2_ddec	0.00952189	0.0907349	0.41487	1.07059e+06
15101N2_ddec	0.00234339	0.0476301	0.714317	238139
15110N2_ddec	0.0028921	0.0787829	0.489624	333213
15111N2_ddec	0.00213906	0.07844	0.493916	247530
15131N2_ddec	0.00452548	0.0933625	0.418859	528591
15140N2_ddec	0.00259689	0.110386	0.376743	322573
15150N2_ddec	0.00155683	0.0669829	0.544649	169643
15160N2_ddec	0.000530029	0.021858	0.820147	28380.3
15161N2_ddec	0.0031328	0.0650208	0.513495	312417
15162N2_ddec	0.00105385	0.0440015	0.853919	118270
15163N2_ddec	0.00209029	0.0728764	0.531445	241806
15170N2_ddec	0.00210374	0.0406735	0.813581	207931
15171N2_ddec	0.000237958	0.0452784	0.715945	23040.2
15180N2_ddec	0.00309948	0.0618091	0.611442	349873
15181N2_ddec	0.00417947	0.0709006	0.534441	473027
15182N2_ddec	0.00169775	0.0702579	0.509548	181538
15183N2_ddec	0.00161717	0.0653346	0.578754	182645
15184N2_ddec	0.00438261	0.0703245	0.534625	492156
15185N2_ddec	0.00171638	0.0654819	0.569687	191243
15186N2_ddec	0.00382316	0.104237	0.379974	452286
15190N2_ddec	0.000622677	0.0310648	1.10031	63571.3
15200N3_ddec	0.00406149	0.094121	0.573041	654293
15210N2_ddec	0.00118232	0.070797	0.583729	145940
15211N2_ddec	0.0046425	0.139098	0.348673	672520
15220N2_ddec	0.000899759	0.0517873	0.733937	102146
15240N2_ddec	0.00456763	0.0718533	0.48993	480271
15242N2_ddec	0.00180157	0.0387739	0.788181	164449
15250N2_ddec	0.00221319	0.094048	0.42249	262663
15251N2_ddec	0.00177767	0.0932394	0.423969	209893
15252N2_ddec	0.00101891	0.0865477	0.457914	120612
15253N2_ddec	0.00218248	0.0761582	0.499112	247788
16000N2_ddec	0.00152253	0.0863692	0.44457	174614
16001N2_ddec	0.00451844	0.0999337	0.393682	530959
16002N2_ddec	0.00312134	0.093065	0.417357	362118
16010N2_ddec	0.00137399	0.0524869	0.806235	173665
16011N2_ddec	0.00260245	0.0867611	0.466893	314876
16020N2_ddec	0.00178688	0.0461616	0.721017	177639
16030N2_ddec	0.00280749	0.0903276	0.441747	334601
16031N2_ddec	0.00278294	0.082828	0.458838	315904
16032N2_ddec	0.00133118	0.0711418	0.529438	149758
16040N2_ddec	0.000447947	0.0424987	0.836176	47546.1
16041N2_ddec	0.00166086	0.0584849	0.706854	205079
16050N2_ddec	0.00198678	0.0457504	0.810656	220087
16051N2_ddec	0.00182706	0.0662428	0.614475	222132
16052N2_ddec	0.00185214	0.0700678	0.587633	227778
16053N2_ddec	0.00188536	0.0717926	0.573461	231842
16054N2_ddec	0.00198685	0.0616663	0.651668	238481
16055N2_ddec	0.00197682	0.0718932	0.567522	240908
16056N2_ddec	0.00455882	0.0734589	0.569843	569989
16057N2_ddec	0.00379188	0.0678718	0.612741	471015
16058N2_ddec	0.00283714	0.0652837	0.621325	343731
16060N2_ddec	0.00155708	0.0962024	0.519721	232531
16061N2_ddec	0.0109933	0.363449	0.117976	1.40793e+06
16070N2_ddec	0.00128172	0.0580647	0.617805	137332
16080N2_ddec	0.00193939	0.0810588	0.491903	230972
16110N3_ddec	0.00777153	0.255117	0.176974	1.04802e+06
16111N3_ddec	0.00941052	0.23564	0.19318	1.2795e+06
16112N3_ddec	0.00898926	0.233716	0.189809	1.19109e+06
16113N3_ddec	0.00865941	0.209159	0.215562	1.16614e+06
16120N2_ddec	0.000664181	0.0483346	0.76133	73001.6
16121N2_ddec	0.000851401	0.0397676	0.888622	89865.9
16130N3_ddec	0.0131327	0.304915	0.14459	1.72936e+06
16140N2_ddec	0.00116448	0.0717663	0.533736	133227
16141N2_ddec	0.00130495	0.0924816	0.428492	154456
16142N2_ddec	0.00225626	0.103315	0.388748	270666
16150N2_ddec	0.00250967	0.0728548	0.494727	270181
16160N2_ddec	0.00160655	0.0554706	0.740679	197152
16170N2_ddec	0.00258959	0.0726711	0.541368	304298
16171N2_ddec	0.00132668	0.0584907	0.639697	148267
16172N2_ddec	0.00172037	0.0970238	0.41144	205126
16173N2_ddec	0.00255193	0.108356	0.370163	305723
16174N2_ddec	0.0037842	0.105629	0.371696	443771
16190N2_ddec	0.000265692	0.0632903	0.727662	36547.6
16191N2_ddec	0.00113869	0.068925	0.699817	164052
16200N2_ddec	0.00182683	0.0357228	0.878893	171314
16201N2_ddec	0.00114844	0.0366263	0.914655	114914
16210N2_ddec	0.00435766	0.0489158	0.71939	458017
16211N2_ddec	0.00245912	0.0457613	0.77486	260445
16230N2_ddec	0.00115721	0.0439395	0.844996	128332
16250N3_ddec	0.00689713	0.301208	0.14665	909979
16251N3_ddec	0.00392776	0.165826	0.294407	572744
16260N2_ddec	0.000917105	0.0157208	1.03072	44386.4
16271N2_ddec	0.00177744	0.0838403	0.456346	203122
16272N2_ddec	0.00180456	0.102477	0.375032	207149
16273N2_ddec	0.00136416	0.073679	0.49464	148495
16310N2_ddec	0.000746206	0.040109	0.841435	75220.4
16311N2_ddec	0.000828804	0.0447542	0.879131	97398.8
16312N2_ddec	0.00245188	0.070259	0.543966	279890
16330N2_ddec	0.00141554	0.0850559	0.468681	168546
16331N2_ddec	0.00222478	0.0947741	0.414676	261156
16332N3_ddec	0.00637734	0.1586	0.284828	860477
16340N2_ddec	0.000522428	0.046687	0.76704	55879.8
16350N2_ddec	0.00272074	0.0794852	0.509863	329338
16351N2_ddec	0.00149977	0.0651372	0.6143	179246
16360N2_ddec	0.0013056	0.0711851	0.544121	151046
16361N2_ddec	0.00246798	0.104106	0.383347	294187
16370N2_ddec	0.000398876	0.0385981	1.09429	50321.2
16380N2_ddec	0.00371698	0.122338	0.319638	434136
16390N2_ddec	0.00287903	0.0600112	0.647484	334135
16400N2_ddec	0.00161098	0.0946871	0.478511	218015
16420N2_ddec	0.000790901	0.0418941	0.742764	73509
16430N2_ddec	0.000255023	0.0319147	0.776327	18872.5
16440N2_ddec	0.00203411	0.0817683	0.470824	233901
16450N2_ddec	0.00142736	0.0867442	0.471821	174488
16460N2_ddec	0.00280156	0.0862367	0.439813	317377
16480N2_ddec	0.00184912	0.0658893	0.58249	211975
16481N2_ddec	0.00332541	0.0642443	0.604749	385895
16490N2_ddec	0.000711364	0.0461436	0.81882	80279.8
16500N2_ddec	0.00168742	0.0312236	1.03525	162916
16510N2_ddec	0.00110311	0.0429736	0.781202	110611
17000N2_ddec	0.00224962	0.0549894	0.660181	243930
17020N2_ddec	0.00268959	0.0653371	0.595335	312480
17030N2_ddec	0.00266428	0.0916286	0.435971	317894
17040N2_ddec	0.00136976	0.0534679	0.700464	153228
17050N2_ddec	0.00329717	0.0766933	0.494127	373209
17060N2_ddec	0.00108553	0.0506518	0.751486	123417
17061N2_ddec	0.000755523	0.0397077	0.876767	78563.5
17070N2_ddec	0.00450695	0.0828527	0.462755	516125
17100N2_ddec	0.00162242	0.069089	0.534228	178860
17110N2_ddec	0.00298757	0.107373	0.353252	338463
17130N2_ddec	0.0022361	0.0676064	0.533888	241070
17131N2_ddec	0.00165333	0.0535555	0.649875	171873
17140N2_ddec	0.00176936	0.0752139	0.528654	210136
17150N2_ddec	0.00620611	0.0799855	0.447461	663438
17151N2_ddec	0.0030301	0.069778	0.524462	331210
17152N2_ddec	0.00302264	0.0754927	0.477578	325499
17153N2_ddec	0.00288966	0.0728121	0.504396	316983
17154N2_ddec	0.00402812	0.0637832	0.512414	393228
17155N2_ddec	0.0025345	0.0680288	0.519441	267507
17156N2_ddec	0.000268223	0.0372753	0.878368	26230.6
17160N3_ddec	0.0081823	0.266245	0.166713	1.08478e+06
17161N3_ddec	0.00561491	0.147107	0.333212	822078
17162N3_ddec	0.00446665	0.282944	0.154825	584437
17163N3_ddec	0.00352676	0.154624	0.311547	507447
17170N2_ddec	0.00093784	0.0524114	0.74875	109927
17180N2_ddec	0.00203952	0.0620986	0.615116	232691
17181N2_ddec	0.00243759	0.0649734	0.571853	270518
17190N2_ddec	0.0021089	0.0755387	0.530338	252343
17191N2_ddec	0.00140322	0.0692408	0.592438	171927
17210N2_ddec	0.00193629	0.063617	0.59928	220489
17220N2_ddec	0.00165588	0.06559	0.573674	186100
17230N2_ddec	0.00123702	0.0440494	0.755695	122993
17240N3_ddec	0.00322724	0.0886278	0.434196	370938
17250N2_ddec	0.00134217	0.0750322	0.507879	152767
18023N3_ddec	0.000786514	0.0689088	0.588891	95330.2
18030N2_ddec	0.000316833	0.064735	0.748783	45871.2
18031N2_ddec	0.00132058	0.0723332	0.601986	171753
18032N2_ddec	0.000718068	0.0633386	0.671482	91218.5
18033N2_ddec	0.00184025	0.0770146	0.580582	245770
18040N3_ddec	0.0012489	0.0561009	0.821216	171857
18041N3_ddec	0.00245369	0.0132918	1.14321	111364
18060N2_ddec	0.00169116	0.0503545	0.655476	166722
18061N2_ddec	0.00262886	0.0417471	0.711981	233387
18070N2_ddec	0.00159955	0.0463688	0.725586	160741
18080N2_ddec	0.0015509	0.0897261	0.461651	191880
18083N2_ddec	0.00103293	0.0640652	0.589894	116596
18090N2_ddec	0.00353459	0.090106	0.435094	413895
18100N2_ddec	0.00419584	0.102678	0.382264	491896
18101N2_ddec	0.00274595	0.0835862	0.451638	309622
18110N2_ddec	0.00233059	0.0763536	0.525343	279224
18111N2_ddec	0.00295027	0.0620192	0.635435	347275
18112N2_ddec	0.00107163	0.0621846	0.624446	124291
18121N3_ddec	0.00276314	0.0326474	0.992781	267497
18122N3_ddec	0.00147074	0.0349369	0.93972	144223
18130N3_ddec	0.000963054	0.0630132	0.741461	134396
18131N3_ddec	0.001525	0.0210848	1.11958	107525
18133N3_ddec	0.00143535	0.0765252	0.601192	197238
18134N3_ddec	0.00101405	0.0745793	0.58135	131320
18140N2_ddec	0.00163519	0.100051	0.425624	207984
18141N2_ddec	0.00127135	0.0810952	0.494216	152191
18142N3_ddec	0.00743328	0.313446	0.139365	969865
18143N3_ddec	0.0133586	0.394129	0.109077	1.71533e+06
18150N2_ddec	0.00287832	0.0370376	0.880352	280320
18151N2_ddec	0.00215125	0.0465229	0.755575	225865
18161N2_ddec	0.00127365	0.0529417	0.717261	144458
19000N3_ddec	0.00663755	0.218755	0.207177	898507
19003N3_ddec	0.00441221	0.166298	0.280825	615451
19010N2_ddec	0.000841738	0.0508021	0.739465	94447.6
19020N3_ddec	0.00397049	0.141256	0.322835	540810
19022N3_ddec	0.00469361	0.128076	0.367538	659922
19030N2_ddec	0.000643652	0.0271602	0.990697	51729.7
19041N2_ddec	0.00265872	0.0678089	0.521035	280570
19050N2_ddec	0.00419814	0.105954	0.381924	507417
19051N2_ddec	0.0020768	0.099213	0.395902	243649
19060N2_ddec	0.00247099	0.0605047	0.604872	270109
19061N2_ddec	0.00152476	0.0670439	0.560087	171014
19070N2_ddec	0.00159007	0.0856291	0.455446	185221
19080N2_ddec	0.00220774	0.0691721	0.575762	262625
19090N2_ddec	0.00231902	0.0787908	0.485874	265166
19101N2_ddec	0.00112621	0.0504897	0.784273	133200
19102N2_ddec	0.00294199	0.0672755	0.600086	354753
19110N2_ddec	0.00155126	0.0883833	0.418043	171195
19120N2_ddec	0.00542938	0.0684777	0.585382	650060
19122N2_ddec	0.00160749	0.0562532	0.642368	173498
19130N2_ddec	0.00672157	0.064737	0.575614	748117
19140N2_ddec	0.00207736	0.0390248	0.785282	190148
19142N2_ddec	0.0035381	0.058562	0.667606	413163
19144N2_ddec	0.00147025	0.0317807	1.00341	140038
19170N2_ddec	0.00157533	0.0585418	0.583712	160787
19180N2_ddec	0.00378874	0.0956129	0.398701	431393
19181N2_ddec	0.00144801	0.0812371	0.471181	165550
19182N2_ddec	0.00439824	0.111898	0.360797	530367
19190N2_ddec	0.000545026	0.0581204	0.734269	69472.8
19191N2_ddec	0.000195193	0.0357945	0.862789	18005.3
19200N2_ddec	0.000849847	0.0733361	0.585161	108930
19210N2_ddec	0.00325025	0.0944242	0.404813	371081
19212N2_ddec	0.00429968	0.091234	0.41738	489034
19214N2_ddec	0.00497942	0.0789888	0.458003	538056
19220N2_ddec	0.00215745	0.116214	0.343161	256987
19230N2_ddec	0.00399221	0.074718	0.511932	456106
19240N3_ddec	0.0002278	0.0442171	0.888678	26736.5
19241N3_ddec	0.000802343	0.0391351	0.961818	90205.7
19242N3_ddec	0.00103827	0.0386331	0.940007	112620
19260N2_ddec	0.00124576	0.0397204	0.840892	124280
19270N2_ddec	0.0007923	0.0582274	0.667973	92043
19280N2_ddec	0.0016368	0.0681187	0.564952	188144
19281N2_ddec	0.00211933	0.073391	0.55007	255548
19282N2_ddec	0.00266867	0.0714272	0.542249	308725
19283N2_ddec	0.00355739	0.0692631	0.568197	418164
19290N2_ddec	0.00103406	0.0657274	0.60286	122384
19291N2_ddec	0.0014697	0.0574513	0.710447	179175
19292N2_ddec	0.00070517	0.059818	0.664142	83676
19310N2_ddec	0.00226044	0.0742935	0.537825	269773
19311N2_ddec	0.000971513	0.0715165	0.555856	115354
19330N2_ddec	0.00224307	0.0764759	0.513963	263338
19340N2_ddec	0.00106818	0.0655639	0.601997	125927
19341N2_ddec	0.00155635	0.0567931	0.71861	189719
19350N2_ddec	0.00147196	0.0512983	0.782236	176422
19351N2_ddec	0.00099873	0.0632684	0.592692	111861
19352N2_ddec	0.00203	0.0678197	0.573438	235805
19353N2_ddec	0.000902339	0.0579577	0.66081	103222
19360N2_ddec	0.00230771	0.106104	0.376182	275122
19361N2_ddec	0.00322425	0.105959	0.375704	383377
19362N2_ddec	0.0028598	0.11385	0.354099	344358
19363N2_ddec	0.00179683	0.094877	0.406581	207029
19364N2_ddec	0.00391826	0.0873765	0.444203	454238
19365N2_ddec	0.00367948	0.0889876	0.440528	430828
19366N2_ddec	0.00342702	0.109265	0.363404	406444
19370N2_ddec	0.000489442	0.0664763	0.736053	71530.5
19380N2_ddec	0.000638879	0.060488	0.597475	68964
19390N2_ddec	0.00104243	0.0533935	0.702817	116840
19401N3_ddec	0.00394671	0.156038	0.310713	571530
19410N2_ddec	0.0026657	0.0764006	0.500053	304186
19411N2_ddec	0.00180078	0.0780641	0.489245	205425
19412N2_ddec	0.00280949	0.0782909	0.488854	321168
19413N2_ddec	0.00464444	0.0956944	0.41015	544474
19420N3_ddec	0.00556057	0.194523	0.229766	742321
19421N3_ddec	0.0120337	0.291293	0.151002	1.58099e+06
19430N2_ddec	0.00179698	0.0708799	0.561337	213553
19440N2_ddec	0.000196416	0.0310608	1.07122	19520.2
19441N2_ddec	0.000204276	0.031002	1.06779	20198
19450N2_ddec	0.00380004	0.144045	0.283471	463457
19451N2_ddec	0.00464788	0.105842	0.358949	527423
19452N2_ddec	0.00251913	0.100974	0.388653	295282
19453N2_ddec	0.00633888	0.110608	0.338467	708811
19454N2_ddec	0.00280678	0.103029	0.367617	317524
19455N2_ddec	0.00633319	0.170748	0.240895	778074
19456N2_ddec	0.00248213	0.105696	0.355461	278540
19460N2_ddec	0.00111145	0.0540357	0.694678	124614
19462N2_ddec	0.00147871	0.0579331	0.650612	166474
19464N2_ddec	0.00335797	0.0683739	0.554783	380457
19466N2_ddec	0.00222782	0.0701375	0.510768	238380
19470N2_ddec	0.00102952	0.0810436	0.49929	124429
19480N2_ddec	0.00155613	0.0863298	0.465945	186963
19481N2_ddec	0.00222668	0.0583012	0.633881	245786
19482N2_ddec	0.0010004	0.0577947	0.638389	110246
19483N2_ddec	0.000702185	0.0500487	0.72132	75715.9
19490N2_ddec	0.00189182	0.0510925	0.776503	224179
19491N2_ddec	0.00120228	0.0670938	0.601731	144979
19500N2_ddec	0.00273684	0.096993	0.396969	314747
19510N2_ddec	0.00435333	0.110882	0.348383	502289
19511N2_ddec	0.00152408	0.0781961	0.500065	178006
19520N2_ddec	0.000948744	0.0774405	0.486955	106861
19521N2_ddec	0.00241272	0.0705976	0.516154	262597
19522N2_ddec	0.00217595	0.0623737	0.58041	235289
19530N2_ddec	0.00457148	0.103489	0.37617	531555
19531N2_ddec	0.00206472	0.114408	0.350347	247189
19540N2_ddec	0.00120881	0.0585061	0.656413	138660
19541N2_ddec	0.00264785	0.0737193	0.519827	303074
19542N2_ddec	0.000913026	0.0592455	0.652317	105393
19550N2_ddec	0.00195904	0.0637781	0.573719	214106
19560N2_ddec	0.00146204	0.079923	0.474076	165460
19570N2_ddec	0.00137387	0.0658343	0.579917	156667
19571N2_ddec	0.00139635	0.072604	0.553147	167498
19572N2_ddec	0.00182778	0.0623694	0.614818	209342
19573N2_ddec	0.00243689	0.0655925	0.608142	290341
20000N2_ddec	0.00262943	0.0854374	0.493091	330865
20010N2_ddec	0.0037582	0.100331	0.39326	442906
20021N2_ddec	0.00278222	0.0632321	0.60722	319073
20030N2_ddec	0.00147529	0.0376251	0.760829	126141
20031N2_ddec	0.00105208	0.0389552	0.798037	97690.1
20040N2_ddec	0.00214487	0.0916702	0.464402	272733
20050N2_ddec	0.00307762	0.0892659	0.436575	358240
20051N2_ddec	0.00247263	0.083954	0.462854	286985
20052N2_ddec	0.00151039	0.084363	0.46593	177328
20070N2_ddec	0.00471147	0.120734	0.381409	648023
20080N2_ddec	0.00292384	0.0647935	0.59847	338642
20090N2_ddec	0.00078373	0.0627758	0.631721	92832.1
20091N2_ddec	0.000689621	0.056043	0.684053	78965.2
20110N3_ddec	0.0164759	0.422468	0.102727	2.1357e+06
20113N3_ddec	0.0110364	0.388275	0.111027	1.42105e+06
20116N3_ddec	0.0121826	0.365489	0.118021	1.5696e+06
20120N2_ddec	0.000463739	0.0462676	0.847621	54320.9
20121N3_ddec	0.00135616	0.051829	0.939067	197149
20130N2_ddec	0.00184955	0.0662287	0.565601	206937
20140N2_ddec	0.000954964	0.0439476	0.819056	102672
20141N2_ddec	0.00178666	0.0430628	0.81013	186172
20142N2_ddec	0.000867798	0.0501343	0.772312	100360
20150N2_ddec	0.0030223	0.0659664	0.570294	339605
20151N2_ddec	0.00236462	0.0650768	0.612016	281296
20152N2_ddec	0.00211126	0.0614073	0.591502	229051
20153N2_ddec	0.002204	0.0591832	0.656864	255917
20160N2_ddec	0.00233395	0.0649444	0.524385	237409
20161N2_ddec	0.00390159	0.0449508	0.631884	331002
20162N2_ddec	0.0018437	0.0437321	0.63138	152053
20164N2_ddec	0.00285276	0.0717337	0.498964	304981
20165N2_ddec	0.00328899	0.0874792	0.43805	376449
20166N2_ddec	0.00457913	0.069448	0.507323	481883
20167N2_ddec	0.00228261	0.0549706	0.569353	213382
20168N2_ddec	0.00168221	0.0436474	0.639123	140164
20169N2_ddec	0.00191176	0.0545433	0.572733	178378
2016aN2_ddec	0.00165079	0.0683201	0.518348	174613
2016bN2_ddec	0.00320426	0.0956668	0.401404	367523
20170N2_ddec	0.00129874	0.0650774	0.617745	155946
20172N2_ddec	0.000696793	0.0443026	0.775303	71485.6
20180N2_ddec	0.00126446	0.0642066	0.558899	135529
20181N2_ddec	0.00265955	0.0581545	0.583158	269396
20182N2_ddec	0.00169676	0.0669421	0.54192	183852
20190N2_ddec	0.00355328	0.0919762	0.423159	413069
20191N2_ddec	0.00577644	0.106324	0.377262	692071
20201N2_ddec	0.00189039	0.0637708	0.600893	216364
20202N2_ddec	0.00519382	0.0992488	0.394082	606756
20203N2_ddec	0.00150324	0.0831488	0.467079	174377
20210N2_ddec	0.00137522	0.0849122	0.486204	169580
20211N2_ddec	0.00252042	0.099119	0.412555	307841
20220N2_ddec	0.00248966	0.0712205	0.539294	285618
20250N2_ddec	0.00377312	0.123742	0.320417	446836
20260N3_ddec	0.000622578	0.0294387	0.944199	51688.1
20261N3_ddec	0.000862492	0.0402932	0.779672	80930.8
20280N2_ddec	0.00139298	0.0576768	0.620781	148970
20281N2_ddec	0.0019719	0.0803851	0.479161	226859
20282N2_ddec	0.00129057	0.0787159	0.499172	151464
20290N2_ddec	0.000813235	0.0428441	0.83124	86506.2
20300N2_ddec	0.00222206	0.0764465	0.501762	254581
20310N2_ddec	0.00157678	0.134221	0.316077	199801
20311N2_ddec	0.00218809	0.137598	0.280503	252249
20320N2_ddec	0.00512576	0.112833	0.342965	592459
20321N2_ddec	0.00319168	0.0844313	0.467001	375885
20331N2_ddec	0.00226872	0.0746088	0.53257	269254
20340N2_ddec	0.000763382	0.0451321	0.695963	71619
20341N2_ddec	0.00212816	0.0629357	0.548732	219521
20350N2_ddec	0.00130291	0.0606375	0.643872	151940
20360N2_ddec	0.00274534	0.0849146	0.43331	301712
20361N2_ddec	0.0010964	0.0605741	0.571049	113278
20362N2_ddec	0.000864982	0.0425509	0.785666	86371.1
20370N3_ddec	0.00380298	0.146436	0.318406	529625
20380N2_ddec	0.00157348	0.060184	0.654645	185167
20390N2_ddec	0.00332114	0.0744832	0.515094	380581
20391N2_ddec	0.00315933	0.0771212	0.494729	360040
20392N2_ddec	0.00322882	0.0827774	0.466584	372478
20401N2_ddec	0.00179656	0.1195	0.410625	263313
20402N2_ddec	0.000746892	0.0683356	0.589149	89814.2
20403N2_ddec	0.000996991	0.0904733	0.61793	166481
20410N2_ddec	0.00168319	0.0840869	0.501955	212198
20411N2_ddec	0.00105018	0.05126	0.685649	110245
20420N2_ddec	0.00152567	0.023865	0.971729	105677
20421N2_ddec	0.00182624	0.0261937	0.970823	138711
20430N3_ddec	0.0144042	0.402497	0.108753	1.88324e+06
20440N3_ddec	0.00162413	0.0819679	0.494935	196802
20441N3_ddec	0.00210295	0.0972017	0.444538	271410
20442N3_ddec	0.00141526	0.0688595	0.610002	177560
20443N3_ddec	0.00134255	0.0602316	0.56972	137604
20450N2_ddec	0.00157821	0.0728849	0.544172	186962
20460N2_ddec	0.00177684	0.0209923	1.05326	117343
20470N2_ddec	0.00116404	0.0671139	0.549849	128303
20471N2_ddec	0.00351216	0.0882256	0.430945	398846
20472N2_ddec	0.00315078	0.105555	0.367178	364745
20473N2_ddec	0.00943746	0.164048	0.240713	1.11311e+06
20490N2_ddec	0.000992372	0.0544332	0.565762	91282.3
20491N2_ddec	0.00135	0.0523873	0.633764	133876
20500N3_ddec	0.00254498	0.0968099	0.515476	379340
20501N3_ddec	0.00192382	0.0601599	0.805157	278334
20510N2_ddec	0.000504997	0.0938139	0.431665	61082.6
20520N3_ddec	0.00200245	0.0595652	0.659956	235117
20521N3_ddec	0.00159145	0.0621191	0.648407	191461
20530N2_ddec	0.00120736	0.080732	0.568393	165480
20531N2_ddec	0.00172749	0.0924249	0.505433	241036
20540N2_ddec	0.00103597	0.0393468	0.890442	108412
20541N2_ddec	0.000349912	0.0392972	0.921232	37835.9
20542N2_ddec	0.000785216	0.0519177	0.769163	93656.5
20543N2_ddec	0.00074132	0.0419044	0.801634	74380
20544N2_ddec	0.00193555	0.0404793	0.796549	186408
20550N2_ddec	0.0009381	0.0202998	1.21181	68927.2
20551N2_ddec	0.000896231	0.0214243	1.16738	66950.6
20563N3_ddec	0.00238895	0.0871959	0.782244	486699
20564N3_ddec	0.00259562	0.0953545	0.568546	420304
20571N3_ddec	0.000609282	0.0457179	0.937542	78002.8
20580N3_ddec	0.000756891	0.0700866	0.54026	85602.3
20581N2_ddec	0.00303736	0.0666145	0.570166	344572
20590N2_ddec	0.00281892	0.0748254	0.504709	317971
20600N2_ddec	0.00340344	0.0658316	0.589132	394257
20610N2_ddec	0.0016401	0.0991155	0.396674	192602
20611N2_ddec	0.00396325	0.0980587	0.405037	470162
20620N2_ddec	0.00165101	0.0438993	0.727505	157492
20630N2_ddec	0.00256792	0.0804409	0.500235	308636
20631N2_ddec	0.00170749	0.0838504	0.48674	208149
20640N2_ddec	0.00150879	0.0706871	0.543701	173199
20650N2_ddec	0.00138554	0.048101	0.812618	161761
20651N3_ddec	0.00112386	0.0488282	0.748765	122728
20652N2_ddec	0.000674909	0.0436217	0.888984	78173
20653N2_ddec	0.000998175	0.0332078	1.004	99401.8
20670N3_ddec	0.00179207	0.0892274	0.450958	215379
20671N2_ddec	0.00199756	0.0575174	0.650435	223211
20672N2_ddec	0.00153011	0.0595607	0.623778	169795
21000N2_ddec	0.00173785	0.0701661	0.51794	188640
21010N2_ddec	0.00383257	0.0950319	0.41562	452138
21011N2_ddec	0.00294835	0.0945101	0.407077	338804
21012N2_ddec	0.00322251	0.092259	0.416503	369858
21013N2_ddec	0.00139037	0.0987582	0.396937	162795
21014N2_ddec	0.00382953	0.0955111	0.399587	436541
21020N2_ddec	0.00210533	0.106868	0.487943	327906
21021N2_ddec	0.00108058	0.0740865	0.647203	154758
21030N2_ddec	0.0010351	0.0598822	0.613133	113514
21031N2_ddec	0.00110673	0.0562172	0.727022	135106
21032N2_ddec	0.00285867	0.0697823	0.565472	336927
21033N2_ddec	0.00106364	0.0760521	0.675272	163155
21034N2_ddec	0.000910527	0.0630492	0.682492	117027
21035N2_ddec	0.000682091	0.0629842	0.683573	87715
21040N3_ddec	5.87596e-05	0.0289649	1.10037	5593.76
21041N3_ddec	0.0010461	0.0402179	0.895199	112494
21050N2_ddec	0.00223809	0.111812	0.392153	293113
21051N2_ddec	0.00158197	0.0764434	0.549295	198408
21052N2_ddec	0.00168251	0.102958	0.406099	210118
21053N2_ddec	0.00457727	0.112067	0.379952	582138
21060N2_ddec	0.00621003	0.0487929	0.614593	556227
21070N2_ddec	0.00321041	0.0401137	0.91523	352045
21071N2_ddec	0.00111293	0.042007	0.891874	124540
21072N2_ddec	0.00130023	0.0460936	0.836954	149822
21073N2_ddec	0.000489942	0.0500105	0.798294	58423
21080N2_ddec	0.0031826	0.0834213	0.45887	363884
21081N2_ddec	0.00318985	0.0653481	0.572612	356515
21082N2_ddec	0.00171326	0.0794977	0.489053	198952
21091N3_ddec	0.000593894	0.0370121	1.06275	69774.7
21100N2_ddec	0.0021673	0.0998499	0.398476	257563
21101N2_ddec	0.00286326	0.0912905	0.432618	337758
21110N3_ddec	0.00261466	0.128184	0.344369	344736
21111N3_ddec	0.00112998	0.080817	0.557304	152013
21120N2_ddec	0.00234147	0.101251	0.386535	273710
21130N2_ddec	0.00379749	0.0671451	0.58523	445710
21131N2_ddec	0.0016663	0.0521282	0.623197	161683
21140N2_ddec	0.00121526	0.0499148	0.801265	145174
21150N2_ddec	0.000203624	0.015474	0.987894	9297.29
21170N2_ddec	0.00358878	0.0913758	0.415901	407364
21180N2_ddec	0.00303542	0.0671794	0.58222	354615
21181N2_ddec	0.00219313	0.0923564	0.433991	262559
21190N2_ddec	0.00428484	0.127183	0.317273	516431
21191N2_ddec	0.00551364	0.122587	0.327857	661882
21200N2_ddec	0.00307635	0.0757116	0.520439	362062
21201N2_ddec	0.00138928	0.0723682	0.579234	173943
21220N2_ddec	0.00596329	0.0783463	0.495524	691486
21230N2_ddec	0.00256157	0.10671	0.474193	387152
21250N2_ddec	0.00212479	0.0435359	0.739035	204194
21251N2_ddec	0.00544874	0.0779155	0.523443	663749
21260N2_ddec	0.00139634	0.0708645	0.581997	172011
21271N3_ddec	0.000783682	0.0578522	0.724361	98091.1
21280N3_ddec	0.0047318	0.135574	0.334821	641549
21290N2_ddec	0.00237077	0.0926641	0.432871	284036
21291N3_ddec	0.0010424	0.115004	0.377399	135134
21310N2_ddec	0.00334788	0.0912489	0.436662	398435
21311N3_ddec	0.00276769	0.0992779	0.41827	343275
21312N2_ddec	0.00645629	0.16669	0.242288	778822
21313N3_ddec	0.00910077	0.165635	0.250068	1.12591e+06
21314N2_ddec	0.00244136	0.105531	0.370317	284971
21315N3_ddec	0.00218254	0.102427	0.398729	266236
21320N2_ddec	0.00282994	0.0685935	0.553442	320883

## Sheet: COF_Nitrogen_data
COF NAME	Self diffusion of N2 (cm2/s)	N2 Uptake (mol/kg)	Density (g/cm3)	N2 Permeability (Barrer)
05001N2_ddec	0.000352776	0.223073	0.585485	137618
07000N2_ddec	0.000307729	0.239525	0.458062	100846
07001N2_ddec	0.000173595	0.482724	1.10023	275380
07002N2_ddec	0.000233689	0.227701	0.703127	111751
07010N3_ddec	0.000697869	0.447743	0.421687	393557
07011N3_ddec	0.000366777	0.41242	0.383123	173099
07012N3_ddec	0.0019183	0.448144	0.180984	464718
07013N3_ddec	0.000884506	0.479916	0.171077	216906
08000N3_ddec	0.000353068	0.527395	0.519987	289202
08010N2_ddec	0.000182792	0.0552506	1.14317	34484.1
08011N2_ddec	0.000197096	0.1097	0.98834	63827.3
08012N2_ddec	0.000195364	0.159406	0.874709	81363.4
08013N2_ddec	0.000207309	0.251448	0.756007	117708
08020N2_ddec	0.000217078	0.322847	1.00239	209828
08030N2_ddec	0.000251072	0.230214	0.518345	89487.9
09000N3_ddec	0.000186086	0.52764	0.501059	146945
09010N2_ddec	6.65234e-05	0.141105	0.731022	20495.6
10000N2_ddec	9.04781e-05	0.226007	0.9605	58664.6
10010N2_ddec	0.000265595	0.163194	0.759474	98322.4
10020N2_ddec	0.000373309	0.268898	0.635868	190650
11000N2_ddec	0.000134172	0.344705	0.596628	82419.1
11001N2_ddec	6.85827e-05	0.205911	0.736441	31063.2
11002N2_ddec	0.000348531	0.217759	0.427085	96816.1
11003N2_ddec	0.000166075	0.239995	0.493244	58719.4
11010N2_ddec	0.000225952	0.1503	0.935537	94896.6
11020N2_ddec	0.00019175	0.222214	0.61879	78752.5
11030N2_ddec	0.000232514	0.226954	0.552143	87026.7
11031N2_ddec	0.000453318	0.810957	0.299763	329150
11040N2_ddec	0.000578849	0.271599	0.34451	161775
12000N2_ddec	0.000539252	0.19858	0.741116	237044
12001N2_ddec	0.000185769	0.189052	0.848478	89004.2
12010N2_ddec	0.000279396	0.217381	0.598516	108576
12011N2_ddec	0.000348888	0.202053	0.639688	134690
12012N2_ddec	0.000299081	0.204424	0.641198	117092
12020N2_ddec	0.000296911	0.167494	0.747682	111060
12022N2_ddec	0.000304769	0.191818	0.521619	91080.9
12023N2_ddec	0.000419462	0.160098	0.576825	115701
12024N2_ddec	0.000552706	0.193651	0.463061	148036
12030N2_ddec	0.000247613	0.229573	0.721957	122580
12040N2_ddec	0.000194303	0.193309	0.643516	72194.8
12050N2_ddec	0.000438446	0.380957	0.832544	415350
12060N2_ddec	0.000203843	0.147916	0.818509	73714
12061N2_ddec	0.000393173	0.14874	0.819318	143113
12062N2_ddec	0.000253978	0.15464	0.839477	98478.6
13000N2_ddec	0.000426899	0.123011	1.58059	247916
13010N2_ddec	0.000363266	0.152574	0.579132	95873.6
13011N2_ddec	0.000446491	0.168033	0.506384	113475
13012N2_ddec	0.000413258	0.190891	0.470374	110832
13020N2_ddec	0.00057725	0.473424	0.274002	223657
13040N3_ddec	0.000540801	0.366905	1.01261	600133
13050N2_ddec	0.000365168	0.192776	0.644587	135532
13060N2_ddec	0.000125895	0.316744	0.669197	79704.7
13070N2_ddec	0.000296989	0.140873	0.705914	88213.2
13071N2_ddec	0.000257143	0.19344	0.605214	89917.6
13072N2_ddec	0.000259386	0.186891	0.598194	86614.4
13073N2_ddec	0.000453263	0.132794	0.711626	127937
13074N2_ddec	0.000232093	0.177244	0.671669	82528.4
13075N2_ddec	0.000328129	0.138675	0.843315	114617
13076N2_ddec	0.000350582	0.0982215	0.973686	100145
13077N2_ddec	0.000340961	0.150098	0.878242	134248
13078N2_ddec	0.000210373	0.176005	0.923775	102163
13080N2_ddec	0.000229849	0.224433	0.797164	122826
13090N2_ddec	0.000324089	0.211845	0.577518	118430
13100N2_ddec	0.000288111	0.265349	0.48227	110124
13110N2_ddec	0.000172057	0.180865	0.740952	68870.4
13120N2_ddec	0.000234131	0.214321	0.661192	99098.5
13121N2_ddec	0.000155656	0.242125	0.52667	59286.9
13122N2_ddec	0.000479983	0.247375	0.402596	142779
13123N2_ddec	0.000551362	0.221358	0.616965	224909
13130N2_ddec	0.000587416	0.217835	0.378002	144472
13140N2_ddec	0.000122839	0.259237	1.13218	107687
13141N2_ddec	0.000239104	0.162893	0.818447	95212.4
13142N2_ddec	0.000181272	0.174748	1.0118	95730.9
13150N2_ddec	0.000387769	0.215743	0.553389	138278
13160N2_ddec	0.00020892	0.214542	0.49874	66769.9
13161N2_ddec	0.000234148	0.504307	0.421138	148533
13170N2_ddec	0.000475467	0.192047	0.596881	162791
13180N3_ddec	0.000317535	0.875423	1.03682	860850
13181N3_ddec	0.000176421	0.671839	0.938079	332099
13182N3_ddec	0.000126748	0.545092	1.05784	218297
13190N2_ddec	0.000211177	0.0858733	0.884417	47904.5
13191N2_ddec	0.000373581	0.149255	0.576405	95996.3
14000N2_ddec	0.0002038	0.277999	0.794481	134446
14010N2_ddec	0.000203859	0.229703	0.703963	98460.5
14020N2_ddec	0.000262141	0.231744	0.4703	85336.2
14030N2_ddec	0.000499122	0.236338	0.413797	145795
14040N2_ddec	0.000327634	0.202516	0.4341	86030.3
14050N3_ddec	0.000465501	0.510973	0.393492	279556
14051N3_ddec	0.000506171	0.506158	0.489087	374269
14060N2_ddec	0.000337761	0.224105	0.566808	128148
14070N2_ddec	0.00035093	0.241226	0.466224	117884
14071N2_ddec	0.0005472	0.238931	0.51383	200656
14072N2_ddec	0.000184497	0.273473	0.429701	64756.8
14073N2_ddec	0.000189077	0.246472	0.493057	68630.6
14080N2_ddec	0.000432857	0.217187	0.363681	102121
14090N2_ddec	0.000492686	0.20575	0.490232	148432
14091N2_ddec	0.000377554	0.2292	0.480058	124080
15010N2_ddec	0.00032712	0.261951	0.514815	131763
15020N2_ddec	0.000499722	0.250087	0.425609	158871
15021N2_ddec	0.000234392	0.189464	0.49203	65264.5
15030N2_ddec	0.000178532	0.226729	0.555457	67156.7
15031N2_ddec	0.000272112	0.238641	0.463394	89878.7
15040N2_ddec	0.000115813	0.261623	0.707751	64051.3
15050N2_ddec	0.000278825	0.235987	1.04417	205213
15060N2_ddec	0.00035656	0.251164	0.668249	178748
15061N2_ddec	0.000329132	0.248395	0.558747	136440
15070N2_ddec	0.000240337	0.235057	0.439066	74086.5
15071N2_ddec	0.000588205	0.23946	0.453	190579
15072N2_ddec	0.000276778	0.235024	0.612782	119059
15080N2_ddec	0.00018148	0.218707	0.643085	76238.6
15081N2_ddec	0.00022742	0.207163	0.586624	82549.5
15090N2_ddec	9.70495e-05	0.210987	0.544359	33292.6
15091N2_ddec	0.000288924	0.218651	0.660057	124546
15100N2_ddec	0.0002773	0.198004	0.41487	68037.8
15101N2_ddec	0.000314769	0.123375	0.714317	82856.3
15110N2_ddec	0.000256137	0.194904	0.489624	73008.1
15111N2_ddec	0.000144586	0.288827	0.493916	61607.2
15131N2_ddec	0.0004257	0.22218	0.418859	118329
15140N2_ddec	0.000153519	0.310269	0.376743	53599.3
15150N2_ddec	0.000148762	0.2208	0.544649	53434.7
15160N2_ddec	0.000196357	0.0839892	0.820147	40399.6
15161N2_ddec	0.000177672	0.194322	0.513495	52953.2
15162N2_ddec	0.000332261	0.235819	0.853919	199843
15163N2_ddec	0.000285764	0.224633	0.531445	101895
15170N2_ddec	0.000184645	0.173524	0.813581	77859.8
15171N2_ddec	5.88907e-05	0.208086	0.715945	26205
15180N2_ddec	0.000334104	0.179982	0.611442	109820
15181N2_ddec	0.000197315	0.172236	0.534441	54249.8
15182N2_ddec	0.000458703	0.150104	0.509548	104791
15183N2_ddec	0.000435095	0.170154	0.578754	127978
15184N2_ddec	0.00045055	0.170666	0.534625	122788
15185N2_ddec	0.000373329	0.162452	0.569687	103197
15186N2_ddec	0.000687563	0.221408	0.379974	172772
15190N2_ddec	0.000266206	0.21158	1.10031	185107
15200N3_ddec	0.000731746	0.415261	0.573041	520094
15210N2_ddec	0.000283727	0.252324	0.583729	124820
15211N2_ddec	0.000673774	0.437511	0.348673	306999
15220N2_ddec	0.000195997	0.219191	0.733937	94176.8
15240N2_ddec	0.000350343	0.166621	0.48993	85422.1
15242N2_ddec	0.000212532	0.144359	0.788181	72228.6
15250N2_ddec	0.000534475	0.244125	0.42249	164654
15251N2_ddec	0.000359613	0.242993	0.423969	110657
15252N2_ddec	0.000511557	0.229896	0.457914	160851
15253N2_ddec	0.00068588	0.202022	0.499112	206567
16000N2_ddec	0.000832402	0.208982	0.44457	230992
16001N2_ddec	0.000284857	0.2254	0.393682	75499
16002N2_ddec	0.000447156	0.219158	0.417357	122163
16010N2_ddec	0.000163725	0.275647	0.806235	108679
16011N2_ddec	0.000421298	0.232769	0.466893	136756
16020N2_ddec	0.00023912	0.162126	0.721017	83489.1
16030N2_ddec	0.000253245	0.23858	0.441747	79719.3
16031N2_ddec	0.00026449	0.229629	0.458838	83235.7
16032N2_ddec	0.000169509	0.218054	0.529438	58450
16040N2_ddec	9.02204e-05	0.367691	0.836176	82851.5
16041N2_ddec	0.00014372	0.346548	0.706854	105154
16050N2_ddec	0.000411148	0.161944	0.810656	161218
16051N2_ddec	0.000549636	0.219859	0.614475	221788
16052N2_ddec	0.000258247	0.250371	0.587633	113486
16053N2_ddec	0.000309091	0.246594	0.573461	130553
16054N2_ddec	0.00032269	0.219245	0.651668	137707
16055N2_ddec	0.000405793	0.227071	0.567522	156193
16056N2_ddec	0.000259625	0.24668	0.569843	109006
16057N2_ddec	0.000440262	0.232439	0.612741	187288
16058N2_ddec	0.00019227	0.218906	0.621325	78109.4
16060N2_ddec	0.000275404	0.46615	0.519721	199288
16061N2_ddec	0.00201713	0.545804	0.117976	387952
16070N2_ddec	0.000194633	0.229851	0.617805	82552.3
16080N2_ddec	0.000241123	0.248071	0.491903	87883.7
16110N3_ddec	0.00127007	0.458938	0.176974	308110
16111N3_ddec	0.00107332	0.440659	0.19318	272904
16112N3_ddec	0.00130927	0.418968	0.189809	310985
16113N3_ddec	0.0010337	0.390148	0.215562	259662
16120N2_ddec	0.0002827	0.191194	0.76133	122910
16121N2_ddec	0.000402451	0.178748	0.888622	190934
16130N3_ddec	0.00208611	0.485408	0.14459	437318
16140N2_ddec	0.000302528	0.265941	0.533736	128260
16141N2_ddec	0.000514567	0.248639	0.428492	163745
16142N2_ddec	0.000270229	0.259378	0.388748	81385.6
16150N2_ddec	0.000344505	0.18225	0.494727	92777.7
16160N2_ddec	0.000356822	0.248558	0.740679	196212
16170N2_ddec	0.000320005	0.253994	0.541368	131428
16171N2_ddec	0.000201349	0.190804	0.639697	73405
16172N2_ddec	0.000258963	0.26688	0.41144	84932.5
16173N2_ddec	0.000674178	0.260655	0.370163	194289
16174N2_ddec	0.000743659	0.26299	0.371696	217128
16190N2_ddec	3.86498e-05	0.518422	0.727662	43548.7
16191N2_ddec	7.5498e-05	0.533375	0.699817	84171.9
16200N2_ddec	8.56364e-05	0.142591	0.878893	32055.4
16201N2_ddec	0.00016665	0.157073	0.914655	71511.8
16210N2_ddec	0.000293405	0.158501	0.71939	99925.8
16211N2_ddec	0.00029856	0.149403	0.77486	103236
16230N2_ddec	0.000266119	0.217861	0.844996	146327
16250N3_ddec	0.00235062	0.515592	0.14665	530866
16251N3_ddec	0.000574205	0.419803	0.294407	211970
16260N2_ddec	0.000160978	0.0588274	1.03072	29154.2
16271N2_ddec	0.000148507	0.270397	0.456346	54734.1
16272N2_ddec	0.000472471	0.258563	0.375032	136844
16273N2_ddec	0.000303133	0.214893	0.49464	96240.6
16310N2_ddec	0.000101597	0.241793	0.841435	61739.1
16311N2_ddec	0.000137791	0.373652	0.879131	135193
16312N2_ddec	0.000154926	0.240176	0.543966	60455.8
16330N2_ddec	0.000381856	0.24923	0.468681	133227
16331N2_ddec	0.000173078	0.223567	0.414676	47926.3
16332N3_ddec	0.000764445	0.329868	0.284828	214528
16340N2_ddec	0.00031454	0.187917	0.76704	135417
16350N2_ddec	0.000382061	0.218742	0.509863	127272
16351N2_ddec	0.000293211	0.256952	0.6143	138238
16360N2_ddec	0.000362299	0.195786	0.544121	115281
16361N2_ddec	0.000480393	0.234159	0.383347	128800
16370N2_ddec	0.000132442	0.630008	1.09429	272722
16380N2_ddec	0.000537363	0.242734	0.319638	124529
16390N2_ddec	0.000236497	0.235353	0.647484	107644
16400N2_ddec	0.000268684	0.376433	0.478511	144556
16420N2_ddec	0.0001677	0.153656	0.742764	57167.2
16430N2_ddec	0.000129572	0.133701	0.776327	40170.2
16440N2_ddec	0.000298582	0.253191	0.470824	106313
16450N2_ddec	0.00015839	0.280853	0.471821	62690
16460N2_ddec	0.000274377	0.197482	0.439813	71179.9
16480N2_ddec	0.000404349	0.2019	0.58249	142035
16481N2_ddec	0.000219239	0.225774	0.604749	89409.2
16490N2_ddec	0.000165819	0.212677	0.81882	86250.1
16500N2_ddec	0.000195353	0.13815	1.03525	83450.5
16510N2_ddec	0.000232912	0.196566	0.781202	106826
17000N2_ddec	0.000423411	0.193757	0.660181	161770
17020N2_ddec	0.000318297	0.207747	0.595335	117583
17030N2_ddec	0.000399427	0.233948	0.435971	121683
17040N2_ddec	0.000150748	0.225531	0.700464	71130.5
17050N2_ddec	0.000193044	0.227126	0.494127	64710.7
17060N2_ddec	6.91954e-05	0.249966	0.751486	38823.4
17061N2_ddec	0.000208138	0.263545	0.876767	143650
17070N2_ddec	0.000432908	0.201741	0.462755	120714
17100N2_ddec	0.000175321	0.17696	0.534228	49505.3
17110N2_ddec	0.000185819	0.252151	0.353252	49436.8
17130N2_ddec	0.000321139	0.193723	0.533888	99206.5
17131N2_ddec	0.000218339	0.182425	0.649875	77314.3
17140N2_ddec	0.000262093	0.244725	0.528654	101279
17150N2_ddec	0.000258063	0.214814	0.447461	74089.8
17151N2_ddec	0.000252798	0.217165	0.524462	85999
17152N2_ddec	0.000313709	0.201502	0.477578	90170.5
17153N2_ddec	0.000183174	0.217229	0.504396	59946.9
17154N2_ddec	0.000311579	0.161814	0.512414	77165
17155N2_ddec	0.000260578	0.193606	0.519441	78272.2
17156N2_ddec	3.81846e-05	0.294437	0.878368	29496.5
17160N3_ddec	0.00144443	0.459478	0.166713	330481
17161N3_ddec	0.000485228	0.429027	0.333212	207189
17162N3_ddec	0.001452	0.489043	0.154825	328375
17163N3_ddec	0.000582219	0.453705	0.311547	245809
17170N2_ddec	0.000190878	0.257588	0.74875	109960
17180N2_ddec	0.000264673	0.215487	0.615116	104785
17181N2_ddec	0.000165621	0.238467	0.571853	67459.4
17190N2_ddec	0.000238001	0.243564	0.530338	91824.6
17191N2_ddec	0.000252368	0.243999	0.592438	108963
17210N2_ddec	0.000317158	0.198088	0.59928	112454
17220N2_ddec	0.000213931	0.261885	0.573674	95998.4
17230N2_ddec	0.000267347	0.207154	0.755695	125006
17240N3_ddec	0.000442741	0.249833	0.434196	143450
17250N2_ddec	0.000361316	0.204445	0.507879	112057
18023N3_ddec	0.000124543	0.318585	0.588891	69790.1
18030N2_ddec	0.000119286	0.504022	0.748783	134465
18031N2_ddec	0.000216392	0.421431	0.601986	163972
18032N2_ddec	9.84282e-05	0.473085	0.671482	93391.6
18033N2_ddec	0.000170629	0.463067	0.580582	137017
18040N3_ddec	0.000184901	0.47242	0.821216	214259
18041N3_ddec	6.87739e-05	0.136705	1.14321	32103.2
18060N2_ddec	0.000228722	0.203646	0.655476	91191.9
18061N2_ddec	0.000187167	0.122885	0.711981	48911.4
18070N2_ddec	0.00051169	0.262284	0.725586	290859
18080N2_ddec	0.000253506	0.240507	0.461651	84070.7
18083N2_ddec	0.000124264	0.221688	0.589894	48537.2
18090N2_ddec	0.000342551	0.219419	0.435094	97678
18100N2_ddec	0.000541044	0.239552	0.382264	147982
18101N2_ddec	0.00037157	0.204901	0.451638	102704
18110N2_ddec	0.000303785	0.251	0.525343	119646
18111N2_ddec	0.000215373	0.234654	0.635435	95919.4
18112N2_ddec	0.000317247	0.237862	0.624446	140745
18121N3_ddec	0.000291287	0.393788	0.992781	340135
18122N3_ddec	0.000219297	0.28889	0.93972	177819
18130N3_ddec	0.000219272	0.461519	0.741461	224117
18131N3_ddec	0.000115671	0.267578	1.11958	103501
18133N3_ddec	0.00033086	0.352412	0.601192	209374
18134N3_ddec	0.000162368	0.344604	0.58135	97156.9
18140N2_ddec	0.000278303	0.309465	0.425624	109489
18141N2_ddec	0.000351979	0.238433	0.494216	123884
18142N3_ddec	0.00288601	0.497059	0.139365	597137
18143N3_ddec	0.00230212	0.588023	0.109077	441031
18150N2_ddec	0.000214084	0.137487	0.880352	77395.6
18151N2_ddec	0.000484573	0.154453	0.755575	168907
18161N2_ddec	0.000190758	0.194152	0.717261	79344
19000N3_ddec	0.00116554	0.434678	0.207177	313510
19003N3_ddec	0.00087164	0.378711	0.280825	276882
19010N2_ddec	0.000110371	0.238309	0.739465	58093.8
19020N3_ddec	0.000635036	0.350593	0.322835	214683
19022N3_ddec	0.000536226	0.350372	0.367538	206250
19030N2_ddec	0.000222594	0.11256	0.990697	74140.2
19041N2_ddec	0.000236329	0.161431	0.521035	59372.6
19050N2_ddec	0.00059291	0.22566	0.381924	152628
19051N2_ddec	0.000884387	0.215005	0.395902	224850
19060N2_ddec	0.000241964	0.202777	0.604872	88643.3
19061N2_ddec	0.000215538	0.215991	0.560087	77880.5
19070N2_ddec	0.000522428	0.209262	0.455446	148720
19080N2_ddec	0.000204298	0.275983	0.575762	96962.3
19090N2_ddec	0.000473431	0.196932	0.485874	135304
19101N2_ddec	0.000243613	0.195413	0.784273	111515
19102N2_ddec	0.00043267	0.235823	0.600086	182882
19110N2_ddec	0.000335734	0.21515	0.418043	90192.6
19120N2_ddec	0.000436734	0.231174	0.585382	176527
19122N2_ddec	0.000284921	0.232202	0.642368	126937
19130N2_ddec	0.000168369	0.213838	0.575614	61900.6
19140N2_ddec	0.000188928	0.134236	0.785282	59485
19142N2_ddec	0.000504919	0.198043	0.667606	199395
19144N2_ddec	0.000141253	0.138492	1.00341	58629.4
19170N2_ddec	8.02561e-05	0.186704	0.583712	26124.3
19180N2_ddec	0.000474258	0.217292	0.398701	122722
19181N2_ddec	0.00045342	0.196237	0.471181	125223
19182N2_ddec	0.000336698	0.255141	0.360797	92576.1
19190N2_ddec	6.51066e-05	0.506549	0.734269	72329.7
19191N2_ddec	1.16421e-05	0.292913	0.862789	8788.01
19200N2_ddec	0.000109925	0.3199	0.585161	61461
19210N2_ddec	0.00103443	0.231105	0.404813	289056
19212N2_ddec	0.000265786	0.228276	0.41738	75637.7
19214N2_ddec	0.000311742	0.19343	0.458003	82489.9
19220N2_ddec	0.000198876	0.253072	0.343161	51586.7
19230N2_ddec	0.000327337	0.232195	0.511932	116218
19240N3_ddec	7.96588e-05	0.583286	0.888678	123332
19241N3_ddec	0.000261453	0.594645	0.961818	446641
19242N3_ddec	0.000199258	0.523555	0.940007	292903
19260N2_ddec	0.000184201	0.190255	0.840892	88020.1
19270N2_ddec	0.000122207	0.219671	0.667973	53560
19280N2_ddec	0.000338163	0.267062	0.564952	152393
19281N2_ddec	0.000183931	0.288396	0.55007	87151.5
19282N2_ddec	0.000255627	0.238459	0.542249	98726.2
19283N2_ddec	0.000220101	0.242804	0.568197	90696.9
19290N2_ddec	0.000110875	0.32024	0.60286	63935.3
19291N2_ddec	0.000138015	0.377324	0.710447	110506
19292N2_ddec	0.000126623	0.335031	0.664142	84153.8
19310N2_ddec	0.000173516	0.257491	0.537825	71772.3
19311N2_ddec	0.000195183	0.245338	0.555856	79502.9
19330N2_ddec	0.000208374	0.268659	0.513963	85939.3
19340N2_ddec	0.000314268	0.252552	0.601997	142711
19341N2_ddec	0.000279998	0.275647	0.71861	165659
19350N2_ddec	0.000328604	0.272104	0.782236	208910
19351N2_ddec	0.000198243	0.264293	0.592692	92752.7
19352N2_ddec	0.00017498	0.25162	0.573438	75411.2
19353N2_ddec	0.000196965	0.234776	0.66081	91271.5
19360N2_ddec	0.000137421	0.255943	0.376182	39519.4
19361N2_ddec	0.000281041	0.243296	0.375704	76730.1
19362N2_ddec	0.000621966	0.240757	0.354099	158374
19363N2_ddec	0.000453655	0.230837	0.406581	127172
19364N2_ddec	0.00041749	0.239495	0.444203	132660
19365N2_ddec	0.00046517	0.245257	0.440528	150114
19366N2_ddec	0.000513714	0.251079	0.363404	140003
19370N2_ddec	9.14949e-05	0.762605	0.736053	153398
19380N2_ddec	0.00020202	0.205295	0.597475	74012.9
19390N2_ddec	0.000202261	0.206962	0.702817	87873.8
19401N3_ddec	0.000964902	0.38818	0.310713	347608
19410N2_ddec	0.000844636	0.234468	0.500053	295790
19411N2_ddec	0.0003149	0.234574	0.489245	107943
19412N2_ddec	0.000386429	0.238153	0.488854	134376
19413N2_ddec	0.000727844	0.211729	0.41015	188789
19420N3_ddec	0.00123157	0.410674	0.229766	347103
19421N3_ddec	0.00185722	0.493433	0.151002	413322
19430N2_ddec	0.000162294	0.238198	0.561337	64815.4
19440N2_ddec	7.15863e-06	0.552276	1.07122	12649.7
19441N2_ddec	1.48977e-05	0.546655	1.06779	25973.7
19450N2_ddec	0.000615647	0.320319	0.283471	166970
19451N2_ddec	0.000650703	0.239844	0.358949	167324
19452N2_ddec	0.000399579	0.245089	0.388653	113685
19453N2_ddec	0.000573825	0.236247	0.338467	137049
19454N2_ddec	0.000476473	0.235344	0.367617	123127
19455N2_ddec	0.000414744	0.367328	0.240895	109616
19456N2_ddec	0.000425455	0.228648	0.355461	103283
19460N2_ddec	0.000134301	0.209604	0.694678	58408.6
19462N2_ddec	0.000215236	0.217424	0.650612	90940.8
19464N2_ddec	0.000285261	0.253434	0.554783	119797
19466N2_ddec	0.000305311	0.172518	0.510768	80355.2
19470N2_ddec	0.000288532	0.286392	0.49929	123232
19480N2_ddec	0.000252619	0.302243	0.465945	106260
19481N2_ddec	0.00020389	0.23801	0.633881	91878.2
19482N2_ddec	0.000128887	0.241728	0.638389	59407
19483N2_ddec	3.02984e-05	0.385485	0.72132	25163.5
19490N2_ddec	0.000271844	0.290757	0.776503	183319
19491N2_ddec	0.000129036	0.281726	0.601731	65336.6
19500N2_ddec	0.000390911	0.214824	0.396969	99570.7
19510N2_ddec	0.000622728	0.236824	0.348383	153460
19511N2_ddec	0.000361761	0.226994	0.500065	122653
19520N2_ddec	0.000437311	0.213506	0.486955	135801
19521N2_ddec	0.000335496	0.207675	0.516154	107415
19522N2_ddec	0.000350405	0.209074	0.58041	127005
19530N2_ddec	0.000269467	0.24557	0.37617	74349.6
19531N2_ddec	0.000620995	0.26949	0.350347	175123
19540N2_ddec	9.60586e-05	0.278095	0.656413	52374.7
19541N2_ddec	0.000306009	0.260322	0.519827	123685
19542N2_ddec	9.51143e-05	0.252322	0.652317	46759.9
19550N2_ddec	0.000273857	0.208737	0.573719	97957.2
19560N2_ddec	0.000406484	0.256215	0.474076	147473
19570N2_ddec	0.000211273	0.235367	0.579917	86133
19571N2_ddec	0.000429987	0.254213	0.553147	180596
19572N2_ddec	0.000229328	0.243669	0.614818	102617
19573N2_ddec	0.000281225	0.256041	0.608142	130792
20000N2_ddec	0.000144491	0.329741	0.493091	70170.4
20010N2_ddec	0.000596143	0.2932	0.39326	205309
20021N2_ddec	0.000418423	0.204888	0.60722	155486
20030N2_ddec	0.000454557	0.134134	0.760829	138558
20031N2_ddec	7.92127e-05	0.184316	0.798037	34801.3
20040N2_ddec	0.000162853	0.357889	0.464402	80845
20050N2_ddec	0.000384549	0.230049	0.436575	115358
20051N2_ddec	0.000425244	0.221863	0.462854	130431
20052N2_ddec	0.000362081	0.218175	0.46593	109937
20070N2_ddec	0.000460776	0.384159	0.381409	201654
20080N2_ddec	0.000361333	0.187128	0.59847	120865
20090N2_ddec	0.00016473	0.253972	0.631721	78940.2
20091N2_ddec	0.000234927	0.236331	0.684053	113438
20110N3_ddec	0.00228699	0.620474	0.102727	435399
20113N3_ddec	0.00191208	0.577004	0.111027	365872
20116N3_ddec	0.0014457	0.571854	0.118021	291432
20120N2_ddec	8.16039e-05	0.371612	0.847621	76774.5
20121N3_ddec	0.000194401	0.593533	0.939067	323633
20130N2_ddec	0.000406033	0.171073	0.565601	117346
20140N2_ddec	0.0003151	0.220871	0.819056	170261
20141N2_ddec	0.000213786	0.209381	0.81013	108314
20142N2_ddec	0.000158637	0.265208	0.772312	97050.7
20150N2_ddec	0.000236627	0.250759	0.570294	101073
20151N2_ddec	0.000134323	0.302273	0.612016	74220.8
20152N2_ddec	0.000353591	0.220752	0.591502	137904
20153N2_ddec	0.000217326	0.269505	0.656864	114913
20160N2_ddec	0.000160912	0.168546	0.524385	42478.6
20161N2_ddec	0.000131543	0.112989	0.631884	28051.3
20162N2_ddec	0.000343033	0.102765	0.63138	66479.2
20164N2_ddec	0.000313824	0.211132	0.498964	98747.4
20165N2_ddec	0.000307111	0.23544	0.43805	94604.7
20166N2_ddec	0.000276129	0.17932	0.507323	75030.8
20167N2_ddec	0.000296588	0.138592	0.569353	69901.7
20168N2_ddec	0.000363557	0.110054	0.639123	76379.7
20169N2_ddec	0.000476151	0.138675	0.572733	112956
2016aN2_ddec	0.000188603	0.191097	0.518348	55800.5
2016bN2_ddec	0.000257416	0.232386	0.401404	71720.2
20170N2_ddec	0.000176893	0.244378	0.617745	79762.4
20172N2_ddec	0.000311394	0.179507	0.775303	129443
20180N2_ddec	0.000273623	0.169414	0.558899	77383.7
20181N2_ddec	0.00018434	0.143985	0.583158	46231.4
20182N2_ddec	0.00032605	0.187052	0.54192	98717.9
20190N2_ddec	0.000241843	0.235096	0.423159	71861.6
20191N2_ddec	0.000267491	0.240043	0.377262	72353
20201N2_ddec	0.000457777	0.259147	0.600893	212918
20202N2_ddec	0.000582195	0.24235	0.394082	166078
20203N2_ddec	0.000180753	0.261412	0.467079	65919.8
20210N2_ddec	0.000163654	0.277426	0.486204	65933.3
20211N2_ddec	0.000378435	0.276216	0.412555	128806
20220N2_ddec	0.00048347	0.235785	0.539294	183623
20250N2_ddec	0.000667211	0.264778	0.320417	169074
20260N3_ddec	8.42395e-05	0.163731	0.944199	38897.7
20261N3_ddec	0.000118984	0.1557	0.779672	43142.3
20280N2_ddec	0.000346897	0.192113	0.620781	123570
20281N2_ddec	0.000261943	0.224873	0.479161	84302.5
20282N2_ddec	0.000291012	0.240221	0.499172	104229
20290N2_ddec	9.46327e-05	0.26487	0.83124	62232.2
20300N2_ddec	0.000280547	0.21233	0.501762	89274.8
20310N2_ddec	0.000307497	0.325588	0.316077	94518.3
20311N2_ddec	0.000410527	0.269802	0.280503	92798.1
20320N2_ddec	0.000308044	0.251465	0.342965	79351.2
20321N2_ddec	0.000555045	0.222144	0.467001	171987
20331N2_ddec	0.000232222	0.238328	0.53257	88038
20340N2_ddec	0.000252991	0.140644	0.695963	73964.8
20341N2_ddec	0.000249846	0.156699	0.548732	64167.1
20350N2_ddec	0.000235715	0.203155	0.643872	92093.5
20360N2_ddec	0.000317395	0.190463	0.43331	78239.1
20361N2_ddec	0.000323173	0.163256	0.571049	89989.8
20362N2_ddec	0.00032547	0.20481	0.785666	156428
20370N3_ddec	0.0006251	0.381158	0.318406	226595
20380N2_ddec	0.000482515	0.187195	0.654645	176614
20390N2_ddec	0.000499285	0.207692	0.515094	159540
20391N2_ddec	0.000366363	0.211663	0.494729	114588
20392N2_ddec	0.000296272	0.22661	0.466584	93565
20401N2_ddec	0.000255325	0.4581	0.410625	143454
20402N2_ddec	8.48106e-05	0.39384	0.589149	58777.3
20403N2_ddec	5.94948e-05	0.836002	0.61793	91799.6
20410N2_ddec	0.000232134	0.353971	0.501955	123193
20411N2_ddec	8.27172e-05	0.223278	0.685649	37823.2
20420N2_ddec	0.000171265	0.0754247	0.971729	37492.2
20421N2_ddec	0.00029937	0.0943996	0.970823	81947.1
20430N3_ddec	0.00258569	0.633709	0.108753	532258
20440N3_ddec	0.000225236	0.313021	0.494935	104225
20441N3_ddec	0.000286809	0.353345	0.444538	134559
20442N3_ddec	0.00011102	0.367214	0.610002	74278.8
20443N3_ddec	0.000199643	0.205937	0.56972	69962.5
20450N2_ddec	8.72627e-05	0.272643	0.544172	38670
20460N2_ddec	0.000188744	0.0675553	1.05326	40112.8
20470N2_ddec	0.000215051	0.235383	0.549849	83133.3
20471N2_ddec	0.000510633	0.219185	0.430945	144064
20472N2_ddec	0.000594462	0.236065	0.367178	153903
20473N2_ddec	0.00116841	0.290212	0.240713	243794
20490N2_ddec	0.000235794	0.168226	0.565762	67030.7
20491N2_ddec	0.000423031	0.233989	0.633764	187374
20500N3_ddec	0.000318228	0.390773	0.515476	191463
20501N3_ddec	0.000156728	0.465266	0.805157	175365
20510N2_ddec	0.000236397	0.305255	0.431665	93039.5
20520N3_ddec	0.000184797	0.292951	0.659956	106713
20521N3_ddec	0.000181354	0.304832	0.648407	107066
20530N2_ddec	8.2354e-05	0.462381	0.568393	64646.9
20531N2_ddec	0.00010598	0.456808	0.505433	73086
20540N2_ddec	7.59149e-05	0.24145	0.890442	48749.9
20541N2_ddec	4.69039e-05	0.291636	0.921232	37638.7
20542N2_ddec	0.000106857	0.298971	0.769163	73394.8
20543N2_ddec	8.69273e-05	0.233711	0.801634	48643.7
20544N2_ddec	0.000135401	0.175635	0.796549	56579.6
20550N2_ddec	0.000179384	0.123086	1.21181	79917.4
20551N2_ddec	0.000167181	0.152206	1.16738	88725.1
20563N3_ddec	0.000311291	0.803081	0.782244	584095
20564N3_ddec	0.000305593	0.43336	0.568546	224891
20571N3_ddec	0.00021855	0.661866	0.937542	405067
20580N3_ddec	0.000409846	0.229705	0.54026	151918
20581N2_ddec	0.000230867	0.219375	0.570166	86251.2
20590N2_ddec	0.000443549	0.234391	0.504709	156725
20600N2_ddec	0.000406749	0.215125	0.589132	153973
20610N2_ddec	0.000357866	0.229228	0.396674	97193.4
20611N2_ddec	0.000456704	0.240221	0.405037	132726
20620N2_ddec	0.000251419	0.15422	0.727505	84254
20630N2_ddec	0.000223161	0.286167	0.500235	95417.3
20631N2_ddec	0.000373839	0.269172	0.48674	146294
20640N2_ddec	0.000220837	0.22879	0.543701	82050.9
20650N2_ddec	0.000189495	0.294523	0.812618	135462
20651N3_ddec	0.00021588	0.255436	0.748765	123326
20652N2_ddec	0.000183278	0.279502	0.888984	136021
20653N2_ddec	0.000182085	0.192739	1.004	105243
20670N3_ddec	0.000118155	0.242378	0.450958	38574
20671N2_ddec	0.000146686	0.216163	0.650435	61601.1
20672N2_ddec	0.000140609	0.211839	0.623778	55496.3
21000N2_ddec	0.000285539	0.146449	0.51794	64691.2
21010N2_ddec	0.000455899	0.243768	0.41562	137961
21011N2_ddec	0.000188303	0.232113	0.407077	53143.3
21012N2_ddec	0.000222917	0.218517	0.416503	60598.4
21013N2_ddec	0.000177738	0.235299	0.396937	49583.3
21014N2_ddec	0.000452032	0.225655	0.399587	121742
21020N2_ddec	0.000281216	0.534743	0.487943	219164
21021N2_ddec	0.000122191	0.593506	0.647203	140191
21030N2_ddec	0.000133652	0.37761	0.613133	92424.9
21031N2_ddec	0.000249839	0.303486	0.727022	164650
21032N2_ddec	0.000310211	0.3876	0.565472	203080
21033N2_ddec	0.000141143	0.523141	0.675272	148926
21034N2_ddec	0.000177813	0.333796	0.682492	120992
21035N2_ddec	0.000159761	0.3411	0.683573	111263
21040N3_ddec	1.63771e-05	0.304715	1.10037	16401.5
21041N3_ddec	7.52793e-05	0.263642	0.895199	53066.9
21050N2_ddec	0.000295617	0.34977	0.392153	121111
21051N2_ddec	0.000181041	0.329672	0.549295	97922
21052N2_ddec	0.000339997	0.332045	0.406099	136936
21053N2_ddec	0.000429784	0.340367	0.379952	166013
21060N2_ddec	0.000496099	0.110225	0.614593	100381
21070N2_ddec	0.000163268	0.162849	0.91523	72682.6
21071N2_ddec	0.000377488	0.185359	0.891874	186395
21072N2_ddec	0.00039436	0.205575	0.836954	202666
21073N2_ddec	0.000302465	0.220674	0.798294	159149
21080N2_ddec	0.00049629	0.201891	0.45887	137327
21081N2_ddec	0.00047146	0.19337	0.572612	155922
21082N2_ddec	0.000282548	0.207827	0.489053	85775.7
21091N3_ddec	3.77541e-05	0.732616	1.06275	87798.4
21100N2_ddec	0.000494199	0.242624	0.398476	142709
21101N2_ddec	0.000528444	0.23369	0.432618	159573
21110N3_ddec	0.000462833	0.347644	0.344369	165500
21111N3_ddec	0.000127719	0.489873	0.557304	104147
21120N2_ddec	0.000673641	0.239931	0.386535	186603
21130N2_ddec	0.00018861	0.244559	0.58523	80628.6
21131N2_ddec	0.000344896	0.138141	0.623197	88685.1
21140N2_ddec	0.000274971	0.27555	0.801265	181333
21150N2_ddec	2.81916e-05	0.0494202	0.987894	4111.01
21170N2_ddec	0.000190412	0.230949	0.415901	54628.2
21180N2_ddec	0.000447108	0.194312	0.58222	151082
21181N2_ddec	0.000426841	0.234218	0.433991	129593
21190N2_ddec	0.00119944	0.256584	0.317273	291645
21191N2_ddec	0.000675548	0.263985	0.327857	174637
21200N2_ddec	0.000232425	0.228364	0.520439	82507.9
21201N2_ddec	0.000219046	0.35068	0.579234	132897
21220N2_ddec	0.000344084	0.294284	0.495524	149869
21230N2_ddec	0.000242368	0.702821	0.474193	241263
21250N2_ddec	0.000301198	0.162725	0.739035	108190
21251N2_ddec	0.00036916	0.250804	0.523443	144755
21260N2_ddec	0.000277072	0.282938	0.581997	136276
21270N3_ddec	0.000145294	0.559397	1.05224	255446
21271N3_ddec	0.000109409	0.415538	0.724361	98363.7
21280N3_ddec	0.000868839	0.37838	0.334821	328772
21290N2_ddec	0.000181067	0.249223	0.432871	58344.6
21291N3_ddec	0.000466154	0.366666	0.377399	192670
21310N2_ddec	0.000464689	0.27184	0.436662	164754
21311N3_ddec	0.000315568	0.292883	0.41827	115467
21312N2_ddec	0.000437908	0.319662	0.242288	101302
21313N3_ddec	0.000959328	0.339886	0.250068	243542
21314N2_ddec	0.00021903	0.252691	0.370317	61218.4
21315N3_ddec	0.000371387	0.272866	0.398729	120689
21320N2_ddec	0.000673934	0.238784	0.553442	266017

## Sheet: COF_Methane_data
COF NAME	Self Diffusion of CH4 (cm2/s)	CH4 Uptake (mol/kg)	Density (g/cm3)	CH4 Permeability (Barrer)
05001N2_ddec	0.000245131	0.532051	0.585485	228077
07000N2_ddec	0.000278345	0.555333	0.458062	211483
07001N2_ddec	8.50845e-05	2.07582	1.10023	580413
07002N2_ddec	0.000247957	0.615772	0.703127	320660
07010N3_ddec	0.000706487	0.987534	0.421687	878741
07011N3_ddec	0.00071625	0.828516	0.383123	679076
07012N3_ddec	0.00161689	0.684276	0.180984	598091
07013N3_ddec	0.00155375	0.759864	0.171077	603286
08000N3_ddec	0.000333877	1.51966	0.519987	788028
08010N2_ddec	0.000103739	0.22849	1.14317	80934.6
08011N2_ddec	9.23044e-05	0.376333	0.98834	102545
08012N2_ddec	0.000192606	0.526922	0.874709	265151
08013N2_ddec	0.000222215	0.762982	0.756007	382849
08020N2_ddec	0.000124086	1.20545	1.00239	447838
08030N2_ddec	0.000221671	0.581999	0.518345	199740
09000N3_ddec	0.000150527	1.50736	0.501059	339575
09010N2_ddec	0.000103562	0.441273	0.731022	99782.2
10000N2_ddec	9.29391e-05	0.827046	0.9605	220516
10010N2_ddec	0.00021635	0.403966	0.759474	198257
10020N2_ddec	0.000170072	0.767793	0.635868	248003
11000N2_ddec	9.8468e-05	1.14978	0.596628	201756
11001N2_ddec	4.03136e-05	0.53387	0.736441	47341.3
11002N2_ddec	0.000369858	0.479706	0.427085	226329
11003N2_ddec	9.50809e-05	0.537101	0.493244	75236
11010N2_ddec	0.000251314	0.410942	0.935537	288585
11020N2_ddec	0.00016621	0.623163	0.61879	191433
11030N2_ddec	0.000179215	0.57667	0.552143	170439
11031N2_ddec	0.000263061	1.68593	0.299763	397088
11040N2_ddec	0.000330798	0.565118	0.34451	192362
12000N2_ddec	0.000198882	0.504258	0.741116	221998
12001N2_ddec	9.65127e-05	0.662211	0.848478	161970
12010N2_ddec	0.000220152	0.539562	0.598516	212352
12011N2_ddec	0.000306845	0.502306	0.639688	294490
12012N2_ddec	0.000306842	0.51118	0.641198	300397
12020N2_ddec	0.000237427	0.425784	0.747682	225762
12022N2_ddec	0.00042265	0.421889	0.521619	277810
12023N2_ddec	0.000451724	0.336506	0.576825	261893
12024N2_ddec	0.000432342	0.418254	0.463061	250104
12030N2_ddec	0.000218492	0.631896	0.721957	297719
12040N2_ddec	0.000227611	0.488972	0.643516	213920
12050N2_ddec	0.000214798	1.40453	0.832544	750210
12060N2_ddec	0.00027561	0.370389	0.818509	249569
12061N2_ddec	0.000231706	0.374082	0.819318	212115
12062N2_ddec	0.000266663	0.402387	0.839477	269049
13000N2_ddec	0.000153917	0.431175	1.58059	313310
13010N2_ddec	0.000346006	0.331829	0.579132	198605
13011N2_ddec	0.0003132	0.372802	0.506384	176602
13012N2_ddec	0.000242318	0.416903	0.470374	141931
13020N2_ddec	0.000446692	0.966374	0.274002	353282
13040N3_ddec	0.000148025	1.3728	1.01261	614612
13050N2_ddec	0.000324833	0.473079	0.644587	295863
13060N2_ddec	8.11913e-05	1.01088	0.669197	164051
13070N2_ddec	0.000325626	0.336697	0.705914	231167
13071N2_ddec	0.000235226	0.485644	0.605214	206503
13072N2_ddec	0.000313955	0.449705	0.598194	252262
13073N2_ddec	0.000266698	0.321803	0.711626	182421
13074N2_ddec	0.000163274	0.516096	0.671669	169051
13075N2_ddec	0.000223835	0.343379	0.843315	193601
13076N2_ddec	0.000255227	0.235808	0.973686	175033
13077N2_ddec	0.000201079	0.408059	0.878242	215238
13078N2_ddec	0.000195015	0.517277	0.923775	278338
13080N2_ddec	0.000202637	0.749451	0.797164	361597
13090N2_ddec	0.000387802	0.493131	0.577518	329877
13100N2_ddec	0.000199142	0.657919	0.48227	188729
13110N2_ddec	0.000128992	0.461233	0.740952	131670
13120N2_ddec	0.000249385	0.586927	0.661192	289066
13121N2_ddec	0.000261302	0.613454	0.52667	252161
13122N2_ddec	0.000306341	0.559953	0.402596	206272
13123N2_ddec	0.000445295	0.57852	0.616965	474725
13130N2_ddec	0.000710412	0.440657	0.378002	353443
13140N2_ddec	7.85087e-05	0.96002	1.13218	254875
13141N2_ddec	0.00019009	0.430161	0.818447	199892
13142N2_ddec	0.000246126	0.51482	1.0118	382932
13150N2_ddec	0.000279304	0.500546	0.553389	231082
13160N2_ddec	0.000118269	0.498036	0.49874	87744.6
13161N2_ddec	0.000120156	1.12857	0.421138	170573
13170N2_ddec	0.000268755	0.490845	0.596881	235181
13180N3_ddec	8.44283e-05	3.06167	1.03682	800504
13181N3_ddec	4.95522e-05	2.83422	0.938079	393505
13182N3_ddec	1.28874e-05	2.44104	1.05784	99397.5
13190N2_ddec	0.000276237	0.227488	0.884417	166002
13191N2_ddec	0.000349128	0.349837	0.576405	210278
14000N2_ddec	0.000215637	0.901836	0.794481	461477
14010N2_ddec	0.000229185	0.633334	0.703963	305199
14020N2_ddec	0.000158247	0.619439	0.4703	137696
14030N2_ddec	0.00032825	0.552676	0.413797	224221
14040N2_ddec	0.000332183	0.436796	0.4341	188131
14050N3_ddec	0.000521382	1.27545	0.393492	781574
14051N3_ddec	0.000482708	1.32308	0.489087	932982
14060N2_ddec	0.000136894	0.582989	0.566808	135112
14070N2_ddec	0.000298211	0.601924	0.466224	249962
14071N2_ddec	0.000215893	0.623591	0.51383	206620
14072N2_ddec	0.000149738	0.619551	0.429701	119067
14073N2_ddec	0.000175751	0.597891	0.493057	154751
14080N2_ddec	0.000267593	0.420073	0.363681	122105
14090N2_ddec	0.000365497	0.436041	0.490232	233360
14091N2_ddec	0.00034885	0.519067	0.480058	259640
15010N2_ddec	0.000172283	0.703462	0.514815	186359
15020N2_ddec	0.000298691	0.548759	0.425609	208367
15021N2_ddec	0.000139316	0.413063	0.49203	84571.4
15030N2_ddec	0.000236658	0.556926	0.555457	218667
15031N2_ddec	0.000219911	0.556888	0.463394	169504
15040N2_ddec	0.000211824	0.791221	0.707751	354296
15050N2_ddec	0.00020281	0.776975	1.04417	491452
15060N2_ddec	0.000194413	0.733921	0.668249	284791
15061N2_ddec	0.000175241	0.660093	0.558747	193051
15070N2_ddec	0.000347434	0.535943	0.439066	244194
15071N2_ddec	0.000313047	0.576288	0.453	244096
15072N2_ddec	0.000202255	0.62211	0.612782	230297
15080N2_ddec	0.000182223	0.617556	0.643085	216154
15081N2_ddec	0.000205966	0.5381	0.586624	194192
15090N2_ddec	0.000161875	0.532111	0.544359	140050
15091N2_ddec	9.37868e-05	0.618103	0.660057	114287
15100N2_ddec	0.00047056	0.398708	0.41487	232486
15101N2_ddec	0.000479995	0.260704	0.714317	266987
15110N2_ddec	0.000376378	0.407843	0.489624	224489
15111N2_ddec	0.000102041	1.08341	0.493916	163092
15131N2_ddec	0.000324583	0.44202	0.418859	179494
15140N2_ddec	0.00018901	0.751121	0.376743	159755
15150N2_ddec	0.000171221	0.57021	0.544649	158827
15160N2_ddec	0.000129594	0.236107	0.820147	74955
15161N2_ddec	0.000179459	0.485005	0.513495	133494
15162N2_ddec	0.000190617	0.714073	0.853919	347164
15163N2_ddec	0.000247508	0.544425	0.531445	213895
15170N2_ddec	0.000150818	0.506984	0.813581	185807
15171N2_ddec	3.41932e-05	0.710063	0.715945	51919.5
15180N2_ddec	0.000237988	0.428764	0.611442	186356
15181N2_ddec	0.000478436	0.357719	0.534441	273200
15182N2_ddec	0.000488296	0.288832	0.509548	214648
15183N2_ddec	0.000378338	0.371199	0.578754	242770
15184N2_ddec	0.00033234	0.361033	0.534625	191599
15185N2_ddec	0.000422481	0.346979	0.569687	249438
15186N2_ddec	0.000449127	0.442518	0.379974	225563
15190N2_ddec	0.000252217	0.689342	1.10031	571397
15200N3_ddec	0.000732612	1.02351	0.573041	1.28341e+06
15210N2_ddec	0.000244757	0.686803	0.583729	293084
15211N2_ddec	0.000495796	0.993908	0.348673	513194
15220N2_ddec	0.000103017	0.657157	0.733937	148405
15240N2_ddec	0.000284129	0.347244	0.48993	144377
15242N2_ddec	7.70885e-05	0.425926	0.788181	77297.3
15250N2_ddec	0.000340216	0.535369	0.42249	229847
15251N2_ddec	0.000300174	0.529461	0.423969	201259
15252N2_ddec	0.000280199	0.516834	0.457914	198068
15253N2_ddec	0.000294672	0.449943	0.499112	197656
16000N2_ddec	0.000277791	0.455031	0.44457	167847
16001N2_ddec	0.000526282	0.46365	0.393682	286926
16002N2_ddec	0.000277348	0.45613	0.417357	157702
16010N2_ddec	0.000245939	0.869691	0.806235	515073
16011N2_ddec	0.000263885	0.537596	0.466893	197835
16020N2_ddec	0.000218775	0.405076	0.721017	190851
16030N2_ddec	0.000246189	0.558555	0.441747	181436
16031N2_ddec	0.000244622	0.553689	0.458838	185624
16032N2_ddec	0.000272243	0.565676	0.529438	243531
16040N2_ddec	6.76245e-05	1.46608	0.836176	247613
16041N2_ddec	0.000102526	1.14271	0.706854	247352
16050N2_ddec	0.000231658	0.422238	0.810656	236841
16051N2_ddec	0.000235481	0.535325	0.614475	231362
16052N2_ddec	0.000210599	0.683104	0.587633	252502
16053N2_ddec	0.000279671	0.653413	0.573461	313006
16054N2_ddec	0.000294361	0.547807	0.651668	313869
16055N2_ddec	0.000356875	0.534647	0.567522	323430
16056N2_ddec	0.000166035	0.653486	0.569843	184674
16057N2_ddec	0.000208624	0.600739	0.612741	229373
16058N2_ddec	0.000264739	0.541469	0.621325	266027
16060N2_ddec	0.000202433	1.30804	0.519721	411042
16061N2_ddec	0.0017946	0.773741	0.117976	489297
16070N2_ddec	0.000162203	0.628517	0.617805	188123
16080N2_ddec	0.00021976	0.628048	0.491903	202785
16110N3_ddec	0.00123543	0.713669	0.176974	466059
16111N3_ddec	0.00112229	0.684729	0.19318	443405
16112N3_ddec	0.00139857	0.647601	0.189809	513480
16113N3_ddec	0.00158967	0.615337	0.215562	629804
16120N2_ddec	0.000316332	0.478013	0.76133	343851
16121N2_ddec	0.000179526	0.491149	0.888622	234030
16130N3_ddec	0.00260058	0.70606	0.14459	792984
16140N2_ddec	0.000143039	0.730759	0.533736	166637
16141N2_ddec	0.000402204	0.561322	0.428492	288946
16142N2_ddec	0.000295519	0.567079	0.388748	194586
16150N2_ddec	0.000274329	0.375454	0.494727	152198
16160N2_ddec	0.000326905	0.727021	0.740679	525791
16170N2_ddec	0.000164505	0.695793	0.541368	185082
16171N2_ddec	0.000248778	0.52061	0.639697	247465
16172N2_ddec	0.000384456	0.654011	0.41144	308996
16173N2_ddec	0.000297966	0.599029	0.370163	197343
16174N2_ddec	0.000327268	0.613548	0.371696	222923
16190N2_ddec	2.39388e-05	1.90653	0.727662	99194.7
16191N2_ddec	6.96455e-05	1.87595	0.699817	273094
16200N2_ddec	0.000110352	0.376034	0.878893	108933
16201N2_ddec	0.000114439	0.414649	0.914655	129636
16210N2_ddec	0.000304115	0.369801	0.71939	241649
16211N2_ddec	0.000224416	0.36924	0.77486	191779
16230N2_ddec	0.000178815	0.646009	0.844996	291549
16250N3_ddec	0.00155211	0.796495	0.14665	541504
16251N3_ddec	0.000671931	0.776055	0.294407	458543
16260N2_ddec	0.00018191	0.165354	1.03072	92603
16271N2_ddec	0.000166584	0.770121	0.456346	174864
16272N2_ddec	0.000368585	0.622176	0.375032	256882
16273N2_ddec	0.000232342	0.546277	0.49464	187518
16310N2_ddec	0.00010356	0.829449	0.841435	215882
16311N2_ddec	9.43438e-05	1.38193	0.879131	342347
16312N2_ddec	0.000160065	0.615008	0.543966	159942
16330N2_ddec	0.000228974	0.612274	0.468681	196256
16331N2_ddec	0.000337429	0.473372	0.414676	197838
16332N3_ddec	0.000783616	0.555994	0.284828	370656
16340N2_ddec	0.000185249	0.496642	0.76704	210781
16350N2_ddec	0.000265673	0.494327	0.509863	200000
16351N2_ddec	0.000223093	0.760682	0.6143	311375
16360N2_ddec	0.00027378	0.469242	0.544121	208790
16361N2_ddec	0.000324821	0.49571	0.383347	184365
16370N2_ddec	2.00163e-05	2.32353	1.09429	152012
16380N2_ddec	0.000556501	0.468113	0.319638	248708
16390N2_ddec	0.000238937	0.644749	0.647484	297932
16400N2_ddec	0.000281068	1.07558	0.478511	432078
16420N2_ddec	0.00015823	0.408189	0.742764	143290
16430N2_ddec	7.90791e-05	0.398076	0.776327	72993.9
16440N2_ddec	0.00020021	0.662175	0.470824	186437
16450N2_ddec	0.00014174	0.692456	0.471821	138317
16460N2_ddec	0.000359006	0.415034	0.439813	195735
16480N2_ddec	0.000271033	0.485755	0.58249	229056
16481N2_ddec	0.000223308	0.589397	0.604749	237739
16490N2_ddec	0.000230629	0.679058	0.81882	383022
16500N2_ddec	0.000129099	0.410682	1.03525	163941
16510N2_ddec	0.000185486	0.593503	0.781202	256869
17000N2_ddec	0.000467203	0.508597	0.660181	468551
17020N2_ddec	0.000291187	0.485427	0.595335	251346
17030N2_ddec	0.000457131	0.512708	0.435971	305199
17040N2_ddec	0.000211208	0.632401	0.700464	279449
17050N2_ddec	0.000219125	0.589042	0.494127	190498
17060N2_ddec	0.000159878	0.806664	0.751486	289479
17061N2_ddec	0.000105679	0.931559	0.876767	257809
17070N2_ddec	0.000323748	0.437962	0.462755	195979
17100N2_ddec	0.000286393	0.380739	0.534228	173993
17110N2_ddec	0.000263676	0.557322	0.353252	155051
17130N2_ddec	0.000211674	0.479503	0.533888	161854
17131N2_ddec	0.000304219	0.505268	0.649875	298368
17140N2_ddec	0.000209239	0.641629	0.528654	211989
17150N2_ddec	0.000229699	0.528234	0.447461	162164
17151N2_ddec	0.000161734	0.611306	0.524462	154877
17152N2_ddec	0.000215346	0.495015	0.477578	152060
17153N2_ddec	0.000144455	0.564568	0.504396	122867
17154N2_ddec	0.000117525	0.355107	0.512414	63874.2
17155N2_ddec	0.000182876	0.461576	0.519441	130963
17156N2_ddec	3.0623e-05	1.10372	0.878368	88674.1
17160N3_ddec	0.00142547	0.701874	0.166713	498199
17161N3_ddec	0.000528232	0.907343	0.333212	477014
17162N3_ddec	0.00111878	0.760332	0.154825	393371
17163N3_ddec	0.000476288	0.976519	0.311547	432801
17170N2_ddec	0.000161691	0.795342	0.74875	287601
17180N2_ddec	0.000294771	0.530822	0.615116	287479
17181N2_ddec	0.000135318	0.675311	0.571853	156084
17190N2_ddec	0.000192538	0.587941	0.530338	179315
17191N2_ddec	0.000229492	0.629796	0.592438	255756
17210N2_ddec	0.000217387	0.458652	0.59928	178469
17220N2_ddec	0.000122485	0.782671	0.573674	164264
17230N2_ddec	0.000155177	0.650785	0.755695	227943
17240N3_ddec	0.000173075	0.631693	0.434196	141788
17250N2_ddec	0.000233703	0.466856	0.507879	165509
18023N3_ddec	5.90357e-05	0.967618	0.588891	100477
18030N2_ddec	8.97809e-05	1.90132	0.748783	381776
18031N2_ddec	9.76321e-05	1.35269	0.601986	237461
18032N2_ddec	5.33168e-05	1.54341	0.671482	165042
18033N2_ddec	9.22739e-05	1.45178	0.580582	232304
18040N3_ddec	0.000141322	1.6995	0.821216	589120
18041N3_ddec	0.000160687	0.40483	1.14321	222123
18060N2_ddec	0.000226909	0.531131	0.655476	235953
18061N2_ddec	0.000319349	0.256535	0.711981	174219
18070N2_ddec	0.000168744	0.92245	0.725586	337346
18080N2_ddec	0.00019295	0.533193	0.461651	141859
18083N2_ddec	0.000175871	0.595829	0.589894	184631
18090N2_ddec	0.000222296	0.479466	0.435094	138512
18100N2_ddec	0.000462842	0.473667	0.382264	250313
18101N2_ddec	0.000432744	0.420561	0.451638	245507
18110N2_ddec	0.000274402	0.669814	0.525343	288402
18111N2_ddec	0.00025169	0.657989	0.635435	314319
18112N2_ddec	0.000181004	0.658098	0.624446	222171
18121N3_ddec	2.32541e-05	1.54942	0.992781	106841
18122N3_ddec	9.23826e-05	1.33315	0.93972	345685
18130N3_ddec	0.000118792	1.70936	0.741461	449700
18131N3_ddec	4.76475e-05	1.43847	1.11958	229197
18133N3_ddec	0.000276131	0.987791	0.601192	489788
18134N3_ddec	0.000104592	1.01192	0.58135	183779
18140N2_ddec	0.000272978	0.715194	0.425624	248194
18141N2_ddec	0.00033295	0.568009	0.494216	279168
18142N3_ddec	0.0016711	0.737382	0.139365	512936
18143N3_ddec	0.00248807	0.823306	0.109077	667378
18150N2_ddec	0.000153345	0.365006	0.880352	147178
18151N2_ddec	0.000306218	0.389118	0.755575	268908
18161N2_ddec	0.00015586	0.518268	0.717261	173053
19000N3_ddec	0.000870168	0.754442	0.207177	406242
19003N3_ddec	0.000961899	0.652782	0.280825	526682
19010N2_ddec	0.000100888	0.717788	0.739465	159945
19020N3_ddec	0.000502346	0.667641	0.322835	323401
19022N3_ddec	0.000382996	0.70176	0.367538	295053
19030N2_ddec	0.000145388	0.307243	0.990697	132179
19041N2_ddec	0.000270012	0.345561	0.521035	145207
19050N2_ddec	0.00043339	0.446842	0.381924	220915
19051N2_ddec	0.000349477	0.425972	0.395902	176036
19060N2_ddec	0.000189818	0.542883	0.604872	186175
19061N2_ddec	0.00024945	0.542324	0.560087	226314
19070N2_ddec	0.000448406	0.463686	0.455446	282844
19080N2_ddec	0.000187355	0.785243	0.575762	253004
19090N2_ddec	0.000441217	0.428512	0.485874	274380
19101N2_ddec	0.000265919	0.53385	0.784273	332545
19102N2_ddec	0.000258018	0.59844	0.600086	276757
19110N2_ddec	0.000323343	0.487055	0.418043	196643
19120N2_ddec	0.000237385	0.556166	0.585382	230840
19122N2_ddec	0.000127198	0.648131	0.642368	158177
19130N2_ddec	0.000235696	0.554572	0.575614	224728
19140N2_ddec	0.000114477	0.371056	0.785282	99632.1
19142N2_ddec	0.000210715	0.504408	0.667606	211939
19144N2_ddec	0.000123134	0.386177	1.00341	142514
19170N2_ddec	0.000182738	0.509963	0.583712	162472
19180N2_ddec	0.000275786	0.446485	0.398701	146636
19181N2_ddec	0.000312848	0.425353	0.471181	187277
19182N2_ddec	0.000498644	0.532518	0.360797	286156
19190N2_ddec	3.61684e-05	1.57157	0.734269	124661
19191N2_ddec	1.17504e-05	1.12664	0.862789	34115.9
19200N2_ddec	7.75373e-05	0.863211	0.585161	116982
19210N2_ddec	0.000355877	0.502013	0.404813	216015
19212N2_ddec	0.000370328	0.510075	0.41738	235487
19214N2_ddec	0.000246843	0.422467	0.458003	142658
19220N2_ddec	0.000314353	0.523468	0.343161	168663
19230N2_ddec	0.000266454	0.613564	0.511932	249982
19240N3_ddec	0.000112725	2.19351	0.888678	656323
19241N3_ddec	8.52309e-05	2.14788	0.961818	525914
19242N3_ddec	0.000152071	1.88706	0.940007	805706
19260N2_ddec	0.000205809	0.591319	0.840892	305661
19270N2_ddec	0.000244511	0.567387	0.667973	276791
19280N2_ddec	9.45805e-05	0.832899	0.564952	132929
19281N2_ddec	0.000168845	0.867143	0.55007	240553
19282N2_ddec	0.000264516	0.637069	0.542249	272930
19283N2_ddec	0.000274498	0.668946	0.568197	311634
19290N2_ddec	0.000135102	0.993499	0.60286	241691
19291N2_ddec	0.00015391	1.30284	0.710447	425504
19292N2_ddec	9.93608e-05	1.14266	0.664142	225221
19310N2_ddec	0.000191203	0.683505	0.537825	209938
19311N2_ddec	0.000204758	0.640015	0.555856	217574
19330N2_ddec	0.000285394	0.838416	0.513963	367325
19340N2_ddec	0.000178134	0.700278	0.601997	224299
19341N2_ddec	0.000222972	0.868206	0.71861	415510
19350N2_ddec	0.000294741	0.872051	0.782236	600530
19351N2_ddec	7.7471e-05	0.827943	0.592692	113549
19352N2_ddec	0.000352142	0.717903	0.573438	432997
19353N2_ddec	0.000177829	0.675585	0.66081	237123
19360N2_ddec	0.000372837	0.563813	0.376182	236193
19361N2_ddec	0.000321545	0.496595	0.375704	179186
19362N2_ddec	0.000314523	0.497146	0.354099	165377
19363N2_ddec	0.00027739	0.520521	0.406581	175344
19364N2_ddec	0.000409698	0.603998	0.444203	328318
19365N2_ddec	0.000314114	0.619205	0.440528	255923
19366N2_ddec	0.000250752	0.539455	0.363404	146826
19370N2_ddec	2.78982e-05	2.59076	0.736053	158902
19380N2_ddec	0.000266006	0.521548	0.597475	247583
19390N2_ddec	0.000238928	0.563421	0.702817	282589
19401N3_ddec	0.00088581	0.700506	0.310713	575872
19410N2_ddec	0.000256057	0.624741	0.500053	238928
19411N2_ddec	0.000229463	0.618339	0.489245	207339
19412N2_ddec	0.000184606	0.615131	0.488854	165808
19413N2_ddec	0.000316233	0.427546	0.41015	165633
19420N3_ddec	0.000806301	0.747473	0.229766	413612
19421N3_ddec	0.00105411	0.79241	0.151002	376734
19430N2_ddec	0.000299033	0.632855	0.561337	317294
19440N2_ddec	4.32284e-06	2.27407	1.07122	31453.3
19441N2_ddec	6.30784e-06	2.24954	1.06779	45255.9
19450N2_ddec	0.000304936	0.699741	0.283471	180663
19451N2_ddec	0.00033433	0.52083	0.358949	186689
19452N2_ddec	0.000283968	0.583737	0.388653	192425
19453N2_ddec	0.000525372	0.505351	0.338467	268405
19454N2_ddec	0.000409252	0.526888	0.367617	236766
19455N2_ddec	0.000507269	0.772441	0.240895	281933
19456N2_ddec	0.000244466	0.472795	0.355461	122715
19460N2_ddec	0.000273289	0.553613	0.694678	313925
19462N2_ddec	0.000237977	0.557229	0.650612	257695
19464N2_ddec	0.000216883	0.660345	0.554783	237320
19466N2_ddec	0.000184947	0.381819	0.510768	107732
19470N2_ddec	0.000165971	0.790378	0.49929	195629
19480N2_ddec	0.000166828	0.909088	0.465945	211069
19481N2_ddec	0.000121581	0.763928	0.633881	175850
19482N2_ddec	7.6605e-05	0.764191	0.638389	111624
19483N2_ddec	1.59598e-05	1.97191	0.72132	67804.3
19490N2_ddec	0.000265986	0.950818	0.776503	586562
19491N2_ddec	0.000106636	0.812578	0.601731	155735
19500N2_ddec	0.000365619	0.440681	0.396969	191040
19510N2_ddec	0.000375287	0.452215	0.348383	176596
19511N2_ddec	0.000308732	0.503779	0.500065	232307
19520N2_ddec	0.000225669	0.514795	0.486955	168970
19521N2_ddec	0.000183382	0.528679	0.516154	149466
19522N2_ddec	0.000219719	0.571937	0.58041	217854
19530N2_ddec	0.000527566	0.552468	0.37617	327479
19531N2_ddec	0.000438871	0.584247	0.350347	268316
19540N2_ddec	0.00014429	1.0079	0.656413	285131
19541N2_ddec	0.000215169	0.793589	0.519827	265124
19542N2_ddec	9.06518e-05	0.855114	0.652317	151034
19550N2_ddec	0.000277096	0.526879	0.573719	250182
19560N2_ddec	0.000238521	0.699596	0.474076	236285
19570N2_ddec	0.000182465	0.669305	0.579917	211535
19571N2_ddec	0.000282795	0.698382	0.553147	326302
19572N2_ddec	0.000280365	0.68199	0.614818	351126
19573N2_ddec	0.000316187	0.710272	0.608142	407932
20000N2_ddec	0.000100533	0.951386	0.493091	140866
20010N2_ddec	0.000339391	0.71119	0.39326	283518
20021N2_ddec	0.000273639	0.485725	0.60722	241062
20030N2_ddec	0.00013243	0.433643	0.760829	130503
20031N2_ddec	0.000103678	0.69606	0.798037	172016
20040N2_ddec	9.73433e-05	0.947617	0.464402	127952
20050N2_ddec	0.000327824	0.51403	0.436575	219737
20051N2_ddec	0.000277419	0.493929	0.462854	189434
20052N2_ddec	0.000339165	0.498687	0.46593	235382
20070N2_ddec	0.000418648	0.902934	0.381409	430636
20080N2_ddec	0.000423227	0.418397	0.59847	316533
20090N2_ddec	0.000201165	0.728068	0.631721	276353
20091N2_ddec	0.000240205	0.68609	0.684053	336719
20110N3_ddec	0.0022161	0.8489	0.102727	577225
20113N3_ddec	0.00210546	0.831583	0.111027	580626
20116N3_ddec	0.0014351	0.844448	0.118021	427199
20120N2_ddec	6.86572e-05	1.47582	0.847621	256528
20121N3_ddec	9.93446e-05	2.29127	0.939067	638456
20130N2_ddec	0.000320705	0.392166	0.565601	212471
20140N2_ddec	0.000262095	0.685751	0.819056	439697
20141N2_ddec	0.00018347	0.651263	0.81013	289128
20142N2_ddec	0.00014727	0.87248	0.772312	296399
20150N2_ddec	0.000260999	0.775664	0.570294	344847
20151N2_ddec	0.000156219	0.943762	0.612016	269510
20152N2_ddec	0.000242084	0.659832	0.591502	282208
20153N2_ddec	0.000163436	0.815356	0.656864	261447
20160N2_ddec	0.000170158	0.427977	0.524385	114061
20161N2_ddec	0.000193149	0.295041	0.631884	107554
20162N2_ddec	0.000122467	0.245378	0.63138	56671.1
20164N2_ddec	0.000243942	0.545067	0.498964	198162
20165N2_ddec	0.000215856	0.552493	0.43805	156037
20166N2_ddec	0.000280064	0.428287	0.507323	181757
20167N2_ddec	0.000284778	0.317694	0.569353	153855
20168N2_ddec	0.000398775	0.282495	0.639123	215049
20169N2_ddec	0.000220406	0.317181	0.572733	119590
2016aN2_ddec	0.000213301	0.476766	0.518348	157447
2016bN2_ddec	0.000218513	0.513552	0.401404	134542
20170N2_ddec	0.000259617	0.666992	0.617745	319505
20172N2_ddec	0.000178959	0.523687	0.775303	217026
20180N2_ddec	0.000303964	0.364551	0.558899	184982
20181N2_ddec	0.000162493	0.304751	0.583158	86254.4
20182N2_ddec	0.000280292	0.426638	0.54192	193562
20190N2_ddec	0.000256838	0.517565	0.423159	168013
20191N2_ddec	0.000314169	0.50864	0.377262	180066
20201N2_ddec	0.000286384	0.77396	0.600893	397813
20202N2_ddec	0.00028987	0.536373	0.394082	183008
20203N2_ddec	0.000190436	0.66541	0.467079	176784
20210N2_ddec	0.000204695	0.676768	0.486204	201178
20211N2_ddec	0.000188753	0.605711	0.412555	140882
20220N2_ddec	0.000333807	0.603308	0.539294	324395
20250N2_ddec	0.000323701	0.546597	0.320417	169333
20260N3_ddec	5.07726e-05	0.731778	0.944199	104782
20261N3_ddec	0.000140347	0.473497	0.779672	154755
20280N2_ddec	0.000286423	0.492632	0.620781	261628
20281N2_ddec	0.00037729	0.534705	0.479161	288726
20282N2_ddec	0.000265597	0.617998	0.499172	244724
20290N2_ddec	8.20733e-05	0.923293	0.83124	188141
20300N2_ddec	0.000214497	0.481958	0.501762	154933
20310N2_ddec	0.000247611	0.652647	0.316077	152565
20311N2_ddec	0.0001988	0.500746	0.280503	83403.8
20320N2_ddec	0.000396546	0.504619	0.342965	204985
20321N2_ddec	0.000269321	0.501634	0.467001	188447
20331N2_ddec	0.000226276	0.581214	0.53257	209202
20340N2_ddec	0.000163679	0.328883	0.695963	111901
20341N2_ddec	0.000336192	0.317456	0.548732	174923
20350N2_ddec	0.000208519	0.494511	0.643872	198306
20360N2_ddec	0.000197956	0.367898	0.43331	94255.9
20361N2_ddec	0.000375902	0.350235	0.571049	224555
20362N2_ddec	0.000201169	0.603734	0.785666	285009
20370N3_ddec	0.000573145	0.772532	0.318406	421092
20380N2_ddec	0.000315971	0.425989	0.654645	263188
20390N2_ddec	0.00059632	0.495984	0.515094	455038
20391N2_ddec	0.00038725	0.508439	0.494729	290946
20392N2_ddec	0.000480475	0.542911	0.466584	363533
20401N2_ddec	0.000156633	1.15103	0.410625	221121
20402N2_ddec	7.8158e-05	0.984834	0.589149	135449
20403N2_ddec	3.97349e-05	2.23627	0.61793	164002
20410N2_ddec	0.000132366	1.14124	0.501955	226482
20411N2_ddec	0.000179711	0.66139	0.685649	243415
20420N2_ddec	0.000409456	0.159973	0.971729	190114
20421N2_ddec	0.000205113	0.222989	0.970823	132627
20430N3_ddec	0.00180419	0.969708	0.108753	568301
20440N3_ddec	0.000145558	0.765229	0.494935	164661
20441N3_ddec	0.000210975	0.791148	0.444538	221622
20442N3_ddec	6.94898e-05	1.07042	0.610002	135525
20443N3_ddec	6.76751e-05	0.556865	0.56972	64129.1
20450N2_ddec	0.000147101	0.734631	0.544172	175645
20460N2_ddec	0.000154895	0.17726	1.05326	86377.2
20470N2_ddec	0.000126026	0.734797	0.549849	152084
20471N2_ddec	0.000483796	0.460138	0.430945	286541
20472N2_ddec	0.000449596	0.482418	0.367178	237869
20473N2_ddec	0.00117323	0.536499	0.240713	452551
20490N2_ddec	0.000227503	0.480947	0.565762	184898
20491N2_ddec	0.000235394	0.754943	0.633764	336397
20500N3_ddec	0.000349922	0.949292	0.515476	511440
20501N3_ddec	0.000156881	1.51939	0.805157	573237
20510N2_ddec	0.00016181	0.802319	0.431665	167384
20520N3_ddec	0.00019585	0.945005	0.659956	364827
20521N3_ddec	0.000130232	0.960937	0.648407	242367
20530N2_ddec	3.24482e-05	1.62781	0.568393	89672.3
20531N2_ddec	6.0829e-05	1.05515	0.505433	96895.3
20540N2_ddec	7.08167e-05	0.885684	0.890442	166815
20541N2_ddec	6.8249e-05	1.03184	0.921232	193773
20542N2_ddec	7.45885e-05	1.01279	0.769163	173550
20543N2_ddec	6.92455e-05	0.810218	0.801634	134333
20544N2_ddec	0.000165556	0.492635	0.796549	194042
20550N2_ddec	0.000171905	0.406673	1.21181	253036
20551N2_ddec	0.00011289	0.524083	1.16738	206292
20563N3_ddec	0.000198603	2.99941	0.782244	1.39181e+06
20564N3_ddec	0.000358132	1.18166	0.568546	718645
20571N3_ddec	0.000131267	2.49662	0.937542	917730
20580N3_ddec	0.000345984	0.586257	0.54026	327312
20581N2_ddec	0.0002356	0.556645	0.570166	223341
20590N2_ddec	0.000227592	0.649433	0.504709	222817
20600N2_ddec	0.000569779	0.51957	0.589132	520929
20610N2_ddec	0.000295683	0.484039	0.396674	169572
20611N2_ddec	0.000277726	0.536389	0.405037	180221
20620N2_ddec	0.000266809	0.407434	0.727505	236215
20630N2_ddec	0.000186172	0.818935	0.500235	227799
20631N2_ddec	0.000303452	0.724591	0.48674	319665
20640N2_ddec	0.000211772	0.564475	0.543701	194128
20650N2_ddec	0.00015883	0.999148	0.812618	385178
20651N3_ddec	0.000165968	0.801035	0.748765	297328
20652N2_ddec	0.000160532	0.980531	0.888984	417957
20653N2_ddec	0.000162232	0.618663	1.004	300981
20670N3_ddec	0.00012586	0.557876	0.450958	94574.7
20671N2_ddec	0.000180285	0.624632	0.650435	218777
20672N2_ddec	0.000126353	0.587388	0.623778	138279
21000N2_ddec	0.000262354	0.289448	0.51794	117477
21010N2_ddec	0.00029269	0.558378	0.41562	202883
21011N2_ddec	0.000189859	0.505618	0.407077	116719
21012N2_ddec	0.000269142	0.454536	0.416503	152188
21013N2_ddec	0.000426815	0.494146	0.396937	250052
21014N2_ddec	0.000490106	0.498227	0.399587	291436
21020N2_ddec	0.000212752	1.52764	0.487943	473672
21021N2_ddec	0.000100484	2.06918	0.647203	401932
21030N2_ddec	7.75107e-05	1.25974	0.613133	178818
21031N2_ddec	0.000193274	0.943965	0.727022	396178
21032N2_ddec	8.69552e-05	1.20745	0.565472	177333
21033N2_ddec	9.80135e-05	1.8552	0.675272	366750
21034N2_ddec	0.000240218	1.02127	0.682492	500103
21035N2_ddec	0.000169665	1.04633	0.683573	362459
21040N3_ddec	4.04946e-06	1.18639	1.10037	15789.8
21041N3_ddec	5.16199e-05	1.00784	0.895199	139104
21050N2_ddec	0.000170082	0.83508	0.392153	166363
21051N2_ddec	9.4188e-05	0.978011	0.549295	151133
21052N2_ddec	0.000190366	0.845514	0.406099	195235
21053N2_ddec	0.000248785	0.817358	0.379952	230770
21060N2_ddec	0.000250989	0.238802	0.614593	110026
21070N2_ddec	0.000214069	0.440877	0.91523	257998
21071N2_ddec	0.000257895	0.540236	0.891874	371146
21072N2_ddec	0.000250326	0.606226	0.836954	379364
21073N2_ddec	0.000173329	0.657469	0.798294	271721
21080N2_ddec	0.000369201	0.427153	0.45887	216148
21081N2_ddec	0.00019632	0.456445	0.572612	153260
21082N2_ddec	0.000298367	0.455918	0.489053	198705
21091N3_ddec	6.2623e-06	2.31365	1.06275	45991.4
21100N2_ddec	0.000380359	0.543366	0.398476	245982
21101N2_ddec	0.000398615	0.545493	0.432618	280971
21110N3_ddec	0.000227894	0.788161	0.344369	184751
21111N3_ddec	8.93264e-05	1.4495	0.557304	215528
21120N2_ddec	0.000433373	0.489759	0.386535	245046
21130N2_ddec	0.000159613	0.738073	0.58523	205925
21131N2_ddec	0.000183459	0.329412	0.623197	112491
21140N2_ddec	0.000221808	0.881542	0.801265	467963
21150N2_ddec	7.43372e-05	0.144919	0.987894	31787.5
21170N2_ddec	0.000306241	0.517338	0.415901	196808
21180N2_ddec	0.000381108	0.465608	0.58222	308582
21181N2_ddec	0.000259777	0.550753	0.433991	185461
21190N2_ddec	0.000602029	0.517446	0.317273	295209
21191N2_ddec	0.000943586	0.534338	0.327857	493738
21200N2_ddec	0.000269732	0.57254	0.520439	240061
21201N2_ddec	0.000146545	1.12951	0.579234	286372
21220N2_ddec	0.000203299	0.97424	0.495524	293144
21230N2_ddec	0.000139369	2.20156	0.474193	434578
21250N2_ddec	0.000200539	0.411488	0.739035	182153
21251N2_ddec	0.000319347	0.55602	0.523443	277612
21260N2_ddec	0.000131956	0.81676	0.581997	187353
21270N3_ddec	3.52656e-05	2.0084	1.05224	222603
21271N3_ddec	9.76453e-05	1.43162	0.724361	302447
21280N3_ddec	0.000401136	0.893472	0.334821	358426
21290N2_ddec	0.000256054	0.579289	0.432871	191779
21310N2_ddec	0.000373695	0.691685	0.436662	337121
21311N3_ddec	0.00035614	0.744084	0.41827	331065
21312N2_ddec	0.00066248	0.601347	0.242288	288300
21313N3_ddec	0.00036514	0.654565	0.250068	178519
21314N2_ddec	0.0002584	0.538662	0.370317	153956
21315N3_ddec	0.000454984	0.605843	0.398729	328283
21320N2_ddec	0.00030053	0.679465	0.553442	337552
21291N3_ddec	0.000198881	0.979049	0.377399	219490
